# Supplementary material for: An Autoantigen Profile of Human A549 Lung Cells Reveals Viral and Host Etiologic Molecular Attributes of Autoimmunity in COVID-19
Source: bioRxiv. 2021 Feb 22:2021.02.21.432171. Preprint. [Version 1] doi: 10.1101/2021.02.21.432171 (PMC7924268; doi:10.1101/2021.02.21.432171)
Supplement: Supplement 1 [file media-1.xlsx]

## Sheet: COVID19Lists
GO	Name	ListSize	Description	Overlap	LogP	GeneID	Hits
MyList	DS-affinity proteins	353	Gene list provided by user	353	-100	2,47,59,60,345651,87,81,159,174,375790,191,231,213,216,217,218,112694756,226,8125,10541,23520,81611,302,304,306,307,308,309,8546,8120,8943,328,444,488,506,55299,708,811,821,10487,823,832,10694,728642,10153,1192,1213,8218,1314,8895,9646,7818,9730,1642,10521,8886,9188,55661,22907,9775,1655,1660,1665,170506,1736,10072,1781,10969,1891,1915,1917,1937,1938,9343,83939,8661,8662,728689,3646,51386,1973,19…	A2M|ACLY|ACTA2|ACTB|ACTBL2|ACTN1|ACTN4|ADSS2|AFP|AGRN|AHCY|AKR1B1|ALB|ALDH1A1|ALDH2|ALDH3A1|LOC112694756|ALDOA|ANP32A|ANP32B|ANP32C|ANP32E|ANXA2|ANXA2P2|ANXA3|ANXA4|ANXA5|ANXA6|AP3B1|AP3B2|AP3D1|APEX1|ASPH|ATP2A2|ATP5F1B|BRIX1|C1QBP|CALR|CANX|CAP1|CAPN1|CAPZB|CCT8|CDK11A|CEBPZ|CLIC1|CLTC|CLTCL1|COPA|CPNE3|CTR9|DAP3|DCAF1|DDB1|DDX17|DDX18|DDX21|DDX27|DHX30|EIF4A3|DDX5|DHX9|DHX15|DHX36|DKC1|DPP3|DY…
COVID079	Interactome_Davis_HEK-293T_40h_NSP2	19	Interactome, HEK-293T, NSP2, 40h: Comparative multiplexed interactomics of SARS-CoV-2 and homologous coronavirus non-structural proteins identifies unique and shared host-cell dependencies {https://www.biorxiv.org/content/10.1101/2020.07.13.201517v1}	3	-1.76	3309|3312|23646	HSPA5|HSPA8|PLD3
COVID080	Interactome_Davis_HEK-293T_40h_NSP4	85	Interactome, HEK-293T, NSP4, 40h: Comparative multiplexed interactomics of SARS-CoV-2 and homologous coronavirus non-structural proteins identifies unique and shared host-cell dependencies {https://www.biorxiv.org/content/10.1101/2020.07.13.201517v1}	5	-0.97	488|821|3309|3688|5591	ATP2A2|CANX|HSPA5|ITGB1|PRKDC
COVID081	Interactome_Gordon_HEK-293T_38h_E	6	Interactome, HEK-293T, E, 38h: A SARS-CoV-2-Human Protein-Protein Interaction Map Reveals Drug Targets and Potential Drug-Repurposing {https://www.nature.com/articles/s41586-020-2286-9}	1	-0.78	8546	AP3B1
COVID083	Interactome_Gordon_HEK-293T_38h_N	15	Interactome, HEK-293T, N, 38h: A SARS-CoV-2-Human Protein-Protein Interaction Map Reveals Drug Targets and Potential Drug-Repurposing {https://www.nature.com/articles/s41586-020-2286-9}	6	-5.60	4343|5976|8761|9136|9188|26986	MOV10|UPF1|PABPC4|RRP9|DDX21|PABPC1
COVID088	Interactome_Gordon_HEK-293T_38h_NSP13	41	Interactome, HEK-293T, NSP13, 38h: A SARS-CoV-2-Human Protein-Protein Interaction Map Reveals Drug Targets and Potential Drug-Repurposing {https://www.nature.com/articles/s41586-020-2286-9}	1	-0.15	5962	RDX
COVID091	Interactome_Gordon_HEK-293T_38h_NSP2	7	Interactome, HEK-293T, NSP2, 38h: A SARS-CoV-2-Human Protein-Protein Interaction Map Reveals Drug Targets and Potential Drug-Repurposing {https://www.nature.com/articles/s41586-020-2286-9}	1	-0.72	5447	POR
COVID092	Interactome_Gordon_HEK-293T_38h_NSP4	8	Interactome, HEK-293T, NSP4, 38h: A SARS-CoV-2-Human Protein-Protein Interaction Map Reveals Drug Targets and Potential Drug-Repurposing {https://www.nature.com/articles/s41586-020-2286-9}	1	-0.67	3416	IDE
COVID096	Interactome_Gordon_HEK-293T_38h_NSP7	32	Interactome, HEK-293T, NSP7, 38h: A SARS-CoV-2-Human Protein-Protein Interaction Map Reveals Drug Targets and Potential Drug-Repurposing {https://www.nature.com/articles/s41586-020-2286-9}	1	-0.21	5861	RAB1A
COVID097	Interactome_Gordon_HEK-293T_38h_NSP8	24	Interactome, HEK-293T, NSP8, 38h: A SARS-CoV-2-Human Protein-Protein Interaction Map Reveals Drug Targets and Potential Drug-Repurposing {https://www.nature.com/articles/s41586-020-2286-9}	2	-0.80	6731|23107	SRP72|MRPS27
COVID104	Interactome_Gordon_HEK-293T_38h_ORF8	47	Interactome, HEK-293T, ORF8, 38h: A SARS-CoV-2-Human Protein-Protein Interaction Map Reveals Drug Targets and Potential Drug-Repurposing {https://www.nature.com/articles/s41586-020-2286-9}	2	-0.39	3688|23646	ITGB1|PLD3
COVID109	Interactome_Stukalov_A549_72h_M	139	Interactome, A549, M, 72h: Multi-level proteomics reveals host-perturbation strategies of SARS-CoV-2 and SARS-CoV {https://www.biorxiv.org/content/10.1101/2020.06.17.156455v1}	1	-0.01	5591	PRKDC
COVID110	Interactome_Stukalov_A549_72h_N	9	Interactome, A549, N, 72h: Multi-level proteomics reveals host-perturbation strategies of SARS-CoV-2 and SARS-CoV {https://www.biorxiv.org/content/10.1101/2020.06.17.156455v1}	3	-2.73	3303|3313|6742	HSPA1A|HSPA9|SSBP1
COVID119	Interactome_Stukalov_A549_72h_NSP4	11	Interactome, A549, NSP4, 72h: Multi-level proteomics reveals host-perturbation strategies of SARS-CoV-2 and SARS-CoV {https://www.biorxiv.org/content/10.1101/2020.06.17.156455v1}	1	-0.55	3309	HSPA5
COVID120	Interactome_Stukalov_A549_72h_NSP6	81	Interactome, A549, NSP6, 72h: Multi-level proteomics reveals host-perturbation strategies of SARS-CoV-2 and SARS-CoV {https://www.biorxiv.org/content/10.1101/2020.06.17.156455v1}	2	-0.16	506|4478	ATP5F1B|MSN
COVID124	Interactome_Stukalov_A549_72h_ORF3	300	Interactome, A549, ORF3, 72h: Multi-level proteomics reveals host-perturbation strategies of SARS-CoV-2 and SARS-CoV {https://www.biorxiv.org/content/10.1101/2020.06.17.156455v1}	14	-1.21	231|308|1917|2729|2739|2821|4478|5464|5861|6051|7345|8942|10487|29968	AKR1B1|ANXA5|EEF1A2|GCLC|GLO1|GPI|MSN|PPA1|RAB1A|RNPEP|UCHL1|KYNU|CAP1|PSAT1
COVID125	Interactome_Stukalov_A549_72h_ORF7A	56	Interactome, A549, ORF7A, 72h: Multi-level proteomics reveals host-perturbation strategies of SARS-CoV-2 and SARS-CoV {https://www.biorxiv.org/content/10.1101/2020.06.17.156455v1}	2	-0.30	5214|29968	PFKP|PSAT1
COVID126	Interactome_Stukalov_A549_72h_ORF7B	300	Interactome, A549, ORF7B, 72h: Multi-level proteomics reveals host-perturbation strategies of SARS-CoV-2 and SARS-CoV {https://www.biorxiv.org/content/10.1101/2020.06.17.156455v1}	2	-0.00	5861|23646	RAB1A|PLD3
COVID127	Interactome_Stukalov_A549_72h_ORF8	29	Interactome, A549, ORF8, 72h: Multi-level proteomics reveals host-perturbation strategies of SARS-CoV-2 and SARS-CoV {https://www.biorxiv.org/content/10.1101/2020.06.17.156455v1}	1	-0.24	2923	PDIA3
COVID128	Interactome_Stukalov_A549_72h_ORF9B	2	Interactome, A549, ORF9B, 72h: Multi-level proteomics reveals host-perturbation strategies of SARS-CoV-2 and SARS-CoV {https://www.biorxiv.org/content/10.1101/2020.06.17.156455v1}	1	-1.23	3303	HSPA1A
COVID055	Phosphoproteome_Bouhaddou_Vero_E6_0h_Down	283	Phosphoproteome, Vero_E6, SARS-CoV-2 vs Control, 0h: The Global Phosphorylation Landscape of SARS-CoV-2 Infection {https://linkinghub.elsevier.com/retrieve/pii/S0092-8674(20)30811-4}	16	-2.00	302|1736|2318|3009|3192|4000|4869|5339|6711|6749|7094|7414|7431|10383|26156|84823	ANXA2|DKC1|FLNC|H1-5|HNRNPU|LMNA|NPM1|PLEC|SPTBN1|SSRP1|TLN1|VCL|VIM|TUBB4B|RSL1D1|LMNB2
COVID056	Phosphoproteome_Bouhaddou_Vero_E6_0h_Up	184	Phosphoproteome, Vero_E6, SARS-CoV-2 vs Control, 0h: The Global Phosphorylation Landscape of SARS-CoV-2 Infection {https://linkinghub.elsevier.com/retrieve/pii/S0092-8674(20)30811-4}	13	-2.50	1736|4000|4131|4670|5591|6176|6426|7094|7430|8662|8886|84823|123169	DKC1|LMNA|MAP1B|HNRNPM|PRKDC|RPLP1|SRSF1|TLN1|EZR|EIF3B|DDX18|LMNB2|LEO1
COVID057	Phosphoproteome_Bouhaddou_Vero_E6_12h_Down	300	Phosphoproteome, Vero_E6, SARS-CoV-2 vs Control, 12h: The Global Phosphorylation Landscape of SARS-CoV-2 Infection {https://linkinghub.elsevier.com/retrieve/pii/S0092-8674(20)30811-4}	8	-0.18	2318|3006|3192|4000|5339|7431|9698|9730	FLNC|H1-2|HNRNPU|LMNA|PLEC|VIM|PUM1|DCAF1
COVID058	Phosphoproteome_Bouhaddou_Vero_E6_12h_Up	300	Phosphoproteome, Vero_E6, SARS-CoV-2 vs Control, 12h: The Global Phosphorylation Landscape of SARS-CoV-2 Infection {https://linkinghub.elsevier.com/retrieve/pii/S0092-8674(20)30811-4}	33	-10.25	216|226|1736|2547|2597|3181|3190|3313|3326|4000|4131|4869|5339|6176|6709|6741|6749|7094|7414|8359|8886|9136|9939|10153|10940|11100|22913|55677|84823|123169|221092|100240709|112694756	ALDH1A1|ALDOA|DKC1|XRCC6|GAPDH|HNRNPA2B1|HNRNPK|HSPA9|HSP90AB1|LMNA|MAP1B|NPM1|PLEC|RPLP1|SPTAN1|SSB|SSRP1|TLN1|VCL|H4C1|DDX18|RRP9|RBM8A|CEBPZ|POP1|HNRNPUL1|RALY|IWS1|LMNB2|LEO1|HNRNPUL2|GAPDHP44|LOC112694756
COVID059	Phosphoproteome_Bouhaddou_Vero_E6_24h_Down	300	Phosphoproteome, Vero_E6, SARS-CoV-2 vs Control, 24h: The Global Phosphorylation Landscape of SARS-CoV-2 Infection {https://linkinghub.elsevier.com/retrieve/pii/S0092-8674(20)30811-4}	12	-0.75	302|1736|2316|2318|3006|4000|4869|7431|9698|9730|26156|84823	ANXA2|DKC1|FLNA|FLNC|H1-2|LMNA|NPM1|VIM|PUM1|DCAF1|RSL1D1|LMNB2
COVID060	Phosphoproteome_Bouhaddou_Vero_E6_24h_Up	300	Phosphoproteome, Vero_E6, SARS-CoV-2 vs Control, 24h: The Global Phosphorylation Landscape of SARS-CoV-2 Infection {https://linkinghub.elsevier.com/retrieve/pii/S0092-8674(20)30811-4}	25	-5.55	47|1736|2597|3183|3187|3190|3688|4131|4869|5339|6176|6711|6749|7094|7414|8886|9939|10153|10521|22913|23640|55677|123169|728642|100240709	ACLY|DKC1|GAPDH|HNRNPC|HNRNPH1|HNRNPK|ITGB1|MAP1B|NPM1|PLEC|RPLP1|SPTBN1|SSRP1|TLN1|VCL|DDX18|RBM8A|CEBPZ|DDX17|RALY|HSPBP1|IWS1|LEO1|CDK11A|GAPDHP44
COVID061	Phosphoproteome_Bouhaddou_Vero_E6_2h_Down	300	Phosphoproteome, Vero_E6, SARS-CoV-2 vs Control, 2h: The Global Phosphorylation Landscape of SARS-CoV-2 Infection {https://linkinghub.elsevier.com/retrieve/pii/S0092-8674(20)30811-4}	9	-0.28	213|2318|3006|3192|4000|4869|7431|9698|26156	ALB|FLNC|H1-2|HNRNPU|LMNA|NPM1|VIM|PUM1|RSL1D1
COVID062	Phosphoproteome_Bouhaddou_Vero_E6_2h_Up	300	Phosphoproteome, Vero_E6, SARS-CoV-2 vs Control, 2h: The Global Phosphorylation Landscape of SARS-CoV-2 Infection {https://linkinghub.elsevier.com/retrieve/pii/S0092-8674(20)30811-4}	31	-8.97	216|231|1736|1937|2317|3181|3187|3326|4131|4627|4869|5339|6426|6741|6749|7094|7414|7415|8359|8662|8886|8943|9136|9646|9939|10153|11100|22913|55677|123169|221092	ALDH1A1|AKR1B1|DKC1|EEF1G|FLNB|HNRNPA2B1|HNRNPH1|HSP90AB1|MAP1B|MYH9|NPM1|PLEC|SRSF1|SSB|SSRP1|TLN1|VCL|VCP|H4C1|EIF3B|DDX18|AP3D1|RRP9|CTR9|RBM8A|CEBPZ|HNRNPUL1|RALY|IWS1|LEO1|HNRNPUL2
COVID063	Phosphoproteome_Bouhaddou_Vero_E6_4h_Down	201	Phosphoproteome, Vero_E6, SARS-CoV-2 vs Control, 4h: The Global Phosphorylation Landscape of SARS-CoV-2 Infection {https://linkinghub.elsevier.com/retrieve/pii/S0092-8674(20)30811-4}	9	-0.85	2318|4000|4131|4869|6188|7431|9698|9730|26156	FLNC|LMNA|MAP1B|NPM1|RPS3|VIM|PUM1|DCAF1|RSL1D1
COVID064	Phosphoproteome_Bouhaddou_Vero_E6_4h_Up	263	Phosphoproteome, Vero_E6, SARS-CoV-2 vs Control, 4h: The Global Phosphorylation Landscape of SARS-CoV-2 Infection {https://linkinghub.elsevier.com/retrieve/pii/S0092-8674(20)30811-4}	27	-7.81	60|1736|3009|3181|3190|3326|4131|4869|5339|5591|6741|6749|7094|7414|8886|9646|9939|10153|10514|10921|11100|22913|23451|55677|84823|123169|221092	ACTB|DKC1|H1-5|HNRNPA2B1|HNRNPK|HSP90AB1|MAP1B|NPM1|PLEC|PRKDC|SSB|SSRP1|TLN1|VCL|DDX18|CTR9|RBM8A|CEBPZ|MYBBP1A|RNPS1|HNRNPUL1|RALY|SF3B1|IWS1|LMNB2|LEO1|HNRNPUL2
COVID065	Phosphoproteome_Bouhaddou_Vero_E6_8h_Down	300	Phosphoproteome, Vero_E6, SARS-CoV-2 vs Control, 8h: The Global Phosphorylation Landscape of SARS-CoV-2 Infection {https://linkinghub.elsevier.com/retrieve/pii/S0092-8674(20)30811-4}	8	-0.18	213|3006|3192|4000|5339|5591|9698|9730	ALB|H1-2|HNRNPU|LMNA|PLEC|PRKDC|PUM1|DCAF1
COVID066	Phosphoproteome_Bouhaddou_Vero_E6_8h_Up	300	Phosphoproteome, Vero_E6, SARS-CoV-2 vs Control, 8h: The Global Phosphorylation Landscape of SARS-CoV-2 Infection {https://linkinghub.elsevier.com/retrieve/pii/S0092-8674(20)30811-4}	27	-6.62	216|1736|1938|3181|3190|3326|4131|4627|4869|5339|6238|6711|6741|6749|7094|7414|7430|8886|9646|9939|10153|10514|11100|22913|26156|55677|123169	ALDH1A1|DKC1|EEF2|HNRNPA2B1|HNRNPK|HSP90AB1|MAP1B|MYH9|NPM1|PLEC|RRBP1|SPTBN1|SSB|SSRP1|TLN1|VCL|EZR|DDX18|CTR9|RBM8A|CEBPZ|MYBBP1A|HNRNPUL1|RALY|RSL1D1|IWS1|LEO1
COVID234	Phosphoproteome_Klann_Caco-2_24h_Down	300	Phosphoproteome, Caco-2, SARS-CoV-2 vs Mock, 24h: Growth factor receptor signaling inhibition prevents SARSCoV-2 replication {https://www.sciencedirect.com/science/article/pii/S1097276520305499}	8	-0.18	1937|6238|6709|6711|6749|8661|8662|8943	EEF1G|RRBP1|SPTAN1|SPTBN1|SSRP1|EIF3A|EIF3B|AP3D1
COVID235	Phosphoproteome_Klann_Caco-2_24h_Up	300	Phosphoproteome, Caco-2, SARS-CoV-2 vs Mock, 24h: Growth factor receptor signaling inhibition prevents SARSCoV-2 replication {https://www.sciencedirect.com/science/article/pii/S1097276520305499}	29	-7.76	216|1655|2317|2318|3006|3009|3190|3192|3608|4000|4670|4691|4839|5339|5591|5707|6136|6181|6626|8125|8546|8661|10514|10521|22913|23223|27044|84823|106480180	ALDH1A1|DDX5|FLNB|FLNC|H1-2|H1-5|HNRNPK|HNRNPU|ILF2|LMNA|HNRNPM|NCL|NOP2|PLEC|PRKDC|PSMD1|RPL12|RPLP2|SNRPA|ANP32A|AP3B1|EIF3A|MYBBP1A|DDX17|RALY|RRP12|SND1|LMNB2|RNU1-93P
COVID130	Phosphoproteome_Stukalov_A549-ACE2_24h_Down	300	Phosphoproteome, A549-ACE2, SARS-CoV-2 vs Mock, 24h: Multi-level proteomics reveals host-perturbation strategies of SARS-CoV-2 and SARS-CoV {https://www.biorxiv.org/content/10.1101/2020.06.17.156455v1}	11	-0.56	6418|6711|8531|8662|9646|22913|23451|26155|27336|55677|728689	SET|SPTBN1|YBX3|EIF3B|CTR9|RALY|SF3B1|NOC2L|HTATSF1|IWS1|EIF3CL
COVID131	Phosphoproteome_Stukalov_A549-ACE2_24h_Up	300	Phosphoproteome, A549-ACE2, SARS-CoV-2 vs Mock, 24h: Multi-level proteomics reveals host-perturbation strategies of SARS-CoV-2 and SARS-CoV {https://www.biorxiv.org/content/10.1101/2020.06.17.156455v1}	24	-5.05	59|60|226|1314|2317|2547|3187|4000|4131|4839|4904|5049|5707|6194|6711|8531|9961|10514|22913|50951|55677|345651|106480180|112694756	ACTA2|ACTB|ALDOA|COPA|FLNB|XRCC6|HNRNPH1|LMNA|MAP1B|NOP2|YBX1|PAFAH1B2|PSMD1|RPS6|SPTBN1|YBX3|MVP|MYBBP1A|RALY|MMVP1|IWS1|ACTBL2|RNU1-93P|LOC112694756
COVID132	Phosphoproteome_Stukalov_A549-ACE2_6h_Down	70	Phosphoproteome, A549-ACE2, SARS-CoV-2 vs Mock, 6h: Multi-level proteomics reveals host-perturbation strategies of SARS-CoV-2 and SARS-CoV {https://www.biorxiv.org/content/10.1101/2020.06.17.156455v1}	5	-1.25	3183|4000|4131|27043|728689	HNRNPC|LMNA|MAP1B|PELP1|EIF3CL
COVID133	Phosphoproteome_Stukalov_A549-ACE2_6h_Up	70	Phosphoproteome, A549-ACE2, SARS-CoV-2 vs Mock, 6h: Multi-level proteomics reveals host-perturbation strategies of SARS-CoV-2 and SARS-CoV {https://www.biorxiv.org/content/10.1101/2020.06.17.156455v1}	5	-1.25	1314|3183|4131|4343|4904	COPA|HNRNPC|MAP1B|MOV10|YBX1
COVID219	Proteome_Bojkova_Caco-2_10h_Up	3	Proteome, Caco-2, SARS-CoV-2 vs Control, 10h: SARS-CoV-2 infected host cell proteomics reveal potential therapy targets {https://www.nature.com/articles/s41586-020-2332-7}	1	-1.07	8349	H2BC21
COVID220	Proteome_Bojkova_Caco-2_24h_Down	73	Proteome, Caco-2, SARS-CoV-2 vs Control, 24h: SARS-CoV-2 infected host cell proteomics reveal potential therapy targets {https://www.nature.com/articles/s41586-020-2332-7}	2	-0.19	174|333932	AFP|H3C15
COVID221	Proteome_Bojkova_Caco-2_24h_Up	42	Proteome, Caco-2, SARS-CoV-2 vs Control, 24h: SARS-CoV-2 infected host cell proteomics reveal potential therapy targets {https://www.nature.com/articles/s41586-020-2332-7}	3	-0.90	60|213|3183	ACTB|ALB|HNRNPC
COVID223	Proteome_Bojkova_Caco-2_2h_Up	2	Proteome, Caco-2, SARS-CoV-2 vs Control, 2h: SARS-CoV-2 infected host cell proteomics reveal potential therapy targets {https://www.nature.com/articles/s41586-020-2332-7}	1	-1.23	8349	H2BC21
COVID225	Proteome_Bojkova_Caco-2_6h_Up	51	Proteome, Caco-2, SARS-CoV-2 vs Control, 6h: SARS-CoV-2 infected host cell proteomics reveal potential therapy targets {https://www.nature.com/articles/s41586-020-2332-7}	2	-0.35	213|7171	ALB|TPM4
COVID069	Proteome_Bouhaddou_Vero_E6_12h_Down	53	Proteome, Vero_E6, SARS-CoV-2 vs Control, 12h: The Global Phosphorylation Landscape of SARS-CoV-2 Infection {https://linkinghub.elsevier.com/retrieve/pii/S0092-8674(20)30811-4}	3	-0.69	2|174|213	A2M|AFP|ALB
COVID071	Proteome_Bouhaddou_Vero_E6_24h_Down	97	Proteome, Vero_E6, SARS-CoV-2 vs Control, 24h: The Global Phosphorylation Landscape of SARS-CoV-2 Infection {https://linkinghub.elsevier.com/retrieve/pii/S0092-8674(20)30811-4}	4	-0.49	2|174|213|2817	A2M|AFP|ALB|GPC1
COVID073	Proteome_Bouhaddou_Vero_E6_2h_Down	43	Proteome, Vero_E6, SARS-CoV-2 vs Control, 2h: The Global Phosphorylation Landscape of SARS-CoV-2 Infection {https://linkinghub.elsevier.com/retrieve/pii/S0092-8674(20)30811-4}	3	-0.87	2|174|213	A2M|AFP|ALB
COVID075	Proteome_Bouhaddou_Vero_E6_4h_Down	33	Proteome, Vero_E6, SARS-CoV-2 vs Control, 4h: The Global Phosphorylation Landscape of SARS-CoV-2 Infection {https://linkinghub.elsevier.com/retrieve/pii/S0092-8674(20)30811-4}	3	-1.14	2|174|213	A2M|AFP|ALB
COVID077	Proteome_Bouhaddou_Vero_E6_8h_Down	45	Proteome, Vero_E6, SARS-CoV-2 vs Control, 8h: The Global Phosphorylation Landscape of SARS-CoV-2 Infection {https://linkinghub.elsevier.com/retrieve/pii/S0092-8674(20)30811-4}	3	-0.83	2|174|213	A2M|AFP|ALB
COVID236	Proteome_Klann_Caco-2_24h_Down	300	Proteome, Caco-2, SARS-CoV-2 vs Mock, 24h: Growth factor receptor signaling inhibition prevents SARSCoV-2 replication {https://www.sciencedirect.com/science/article/pii/S1097276520305499}	7	-0.10	4904|5111|5928|9698|10128|10436|23646	YBX1|PCNA|RBBP4|PUM1|LRPPRC|EMG1|PLD3
COVID207	Proteome_Li_Urine-mild-vs-healthy_Down	99	Proteome, Urine, SARS-CoV-2 (mild) vs Healthy: Urine Proteome of COVID-19 Patients {https://www.medrxiv.org/content/10.1101/2020.05.02.20088666v1}	3	-0.25	3339|3945|7430	HSPG2|LDHB|EZR
COVID206	Proteome_Li_Urine-mild-vs-healthy_Up	86	Proteome, Urine, SARS-CoV-2 (mild) vs Healthy: Urine Proteome of COVID-19 Patients {https://www.medrxiv.org/content/10.1101/2020.05.02.20088666v1}	7	-1.87	811|1192|3009|4478|6647|7184|8531	CALR|CLIC1|H1-5|MSN|SOD1|HSP90B1|YBX3
COVID209	Proteome_Li_Urine-recovery-vs-healthy_Down	127	Proteome, Urine, SARS-CoV-2 (in recovery) vs Healthy: Urine Proteome of COVID-19 Patients {https://www.medrxiv.org/content/10.1101/2020.05.02.20088666v1}	3	-0.14	2810|5479|8895	SFN|PPIB|CPNE3
COVID208	Proteome_Li_Urine-recovery-vs-healthy_Up	153	Proteome, Urine, SARS-CoV-2 (in recovery) vs Healthy: Urine Proteome of COVID-19 Patients {https://www.medrxiv.org/content/10.1101/2020.05.02.20088666v1}	15	-4.34	216|308|462|506|2316|2318|2950|3692|4191|6647|7529|7531|7532|10971|375790	ALDH1A1|ANXA5|SERPINC1|ATP5F1B|FLNA|FLNC|GSTP1|EIF6|MDH2|SOD1|YWHAB|YWHAE|YWHAG|YWHAQ|AGRN
COVID205	Proteome_Li_Urine-severe-vs-healthy_Down	171	Proteome, Urine, SARS-CoV-2 (severe) vs Healthy: Urine Proteome of COVID-19 Patients {https://www.medrxiv.org/content/10.1101/2020.05.02.20088666v1}	6	-0.40	3312|3339|3945|7430|7531|7534	HSPA8|HSPG2|LDHB|EZR|YWHAE|YWHAZ
COVID204	Proteome_Li_Urine-severe-vs-healthy_Up	84	Proteome, Urine, SARS-CoV-2 (severe) vs Healthy: Urine Proteome of COVID-19 Patients {https://www.medrxiv.org/content/10.1101/2020.05.02.20088666v1}	10	-3.76	462|811|3009|4000|4478|6647|7184|8531|8895|375790	SERPINC1|CALR|H1-5|LMNA|MSN|SOD1|HSP90B1|YBX3|CPNE3|AGRN
COVID217	Proteome_Shen_Serum-nonsevere-vs-healthy_Down	23	Proteome, Serum, SARS-CoV-2 (mild) vs Healthy: Proteomic and Metabolomic Characterization of COVID-19 Patient Sera {https://www.sciencedirect.com/science/article/pii/S0092867420306279?via%3Dihub}	2	-0.83	2316|3309	FLNA|HSPA5
COVID216	Proteome_Shen_Serum-nonsevere-vs-healthy_Up	21	Proteome, Serum, SARS-CoV-2 (mild) vs Healthy: Proteomic and Metabolomic Characterization of COVID-19 Patient Sera {https://www.sciencedirect.com/science/article/pii/S0092867420306279?via%3Dihub}	1	-0.33	462	SERPINC1
COVID213	Proteome_Shen_Serum-severe-vs-healthy_Down	59	Proteome, Serum, SARS-CoV-2 (severe) vs Healthy: Proteomic and Metabolomic Characterization of COVID-19 Patient Sera {https://www.sciencedirect.com/science/article/pii/S0092867420306279?via%3Dihub}	3	-0.60	213|2316|3309	ALB|FLNA|HSPA5
COVID212	Proteome_Shen_Serum-severe-vs-healthy_Up	63	Proteome, Serum, SARS-CoV-2 (severe) vs Healthy: Proteomic and Metabolomic Characterization of COVID-19 Patient Sera {https://www.sciencedirect.com/science/article/pii/S0092867420306279?via%3Dihub}	3	-0.54	3936|3939|3945	LCP1|LDHA|LDHB
COVID211	Proteome_Shen_Serum-severe-vs-nonsevere_Down	16	Proteome, Serum, SARS-CoV-2 (severe) vs SARS-CoV-2 (mild): Proteomic and Metabolomic Characterization of COVID-19 Patient Sera {https://www.sciencedirect.com/science/article/pii/S0092867420306279?via%3Dihub}	1	-0.42	213	ALB
COVID210	Proteome_Shen_Serum-severe-vs-nonsevere_Up	26	Proteome, Serum, SARS-CoV-2 (severe) vs SARS-CoV-2 (mild): Proteomic and Metabolomic Characterization of COVID-19 Patient Sera {https://www.sciencedirect.com/science/article/pii/S0092867420306279?via%3Dihub}	1	-0.27	3936	LCP1
COVID138	Proteome_Stukalov_A549_72h_E_Down	242	Proteome, A549, E vs Control, 72h: Multi-level proteomics reveals host-perturbation strategies of SARS-CoV-2 and SARS-CoV {https://www.biorxiv.org/content/10.1101/2020.06.17.156455v1}	18	-3.52	1642|2597|3192|3313|6426|6709|6711|6731|6749|8662|9343|10130|11100|11198|23020|23646|55127|100240709	DDB1|GAPDH|HNRNPU|HSPA9|SRSF1|SPTAN1|SPTBN1|SRP72|SSRP1|EIF3B|EFTUD2|PDIA6|HNRNPUL1|SUPT16H|SNRNP200|PLD3|HEATR1|GAPDHP44
COVID139	Proteome_Stukalov_A549_72h_E_Up	190	Proteome, A549, E vs Control, 72h: Multi-level proteomics reveals host-perturbation strategies of SARS-CoV-2 and SARS-CoV {https://www.biorxiv.org/content/10.1101/2020.06.17.156455v1}	20	-6.09	47|213|231|821|1984|4869|5049|6129|6132|6135|6136|6165|6520|6628|7169|7171|7345|9540|10921|333932	ACLY|ALB|AKR1B1|CANX|EIF5A|NPM1|PAFAH1B2|RPL7|RPL8|RPL11|RPL12|RPL35A|SLC3A2|SNRPB|TPM2|TPM4|UCHL1|TP53I3|RNPS1|H3C15
COVID140	Proteome_Stukalov_A549_72h_M_Down	173	Proteome, A549, M vs Control, 72h: Multi-level proteomics reveals host-perturbation strategies of SARS-CoV-2 and SARS-CoV {https://www.biorxiv.org/content/10.1101/2020.06.17.156455v1}	11	-1.86	226|2597|3192|3313|6711|6731|8662|10130|11198|100240709|112694756	ALDOA|GAPDH|HNRNPU|HSPA9|SPTBN1|SRP72|EIF3B|PDIA6|SUPT16H|GAPDHP44|LOC112694756
COVID141	Proteome_Stukalov_A549_72h_M_Up	103	Proteome, A549, M vs Control, 72h: Multi-level proteomics reveals host-perturbation strategies of SARS-CoV-2 and SARS-CoV {https://www.biorxiv.org/content/10.1101/2020.06.17.156455v1}	10	-3.04	213|4869|6128|6132|6135|6165|7169|8359|9540|10921	ALB|NPM1|RPL6|RPL8|RPL11|RPL35A|TPM2|H4C1|TP53I3|RNPS1
COVID170	Proteome_Stukalov_A549_72h_N_Down	139	Proteome, A549, N vs Control, 72h: Multi-level proteomics reveals host-perturbation strategies of SARS-CoV-2 and SARS-CoV {https://www.biorxiv.org/content/10.1101/2020.06.17.156455v1}	8	-1.27	2817|3309|3313|6426|6731|7430|10130|11198	GPC1|HSPA5|HSPA9|SRSF1|SRP72|EZR|PDIA6|SUPT16H
COVID171	Proteome_Stukalov_A549_72h_N_Up	102	Proteome, A549, N vs Control, 72h: Multi-level proteomics reveals host-perturbation strategies of SARS-CoV-2 and SARS-CoV {https://www.biorxiv.org/content/10.1101/2020.06.17.156455v1}	10	-3.07	213|2495|4869|5049|6129|6132|7171|9540|10521|10921	ALB|FTH1|NPM1|PAFAH1B2|RPL7|RPL8|TPM4|TP53I3|DDX17|RNPS1
COVID154	Proteome_Stukalov_A549_72h_NSP1_Down	213	Proteome, A549, NSP1 vs Control, 72h: Multi-level proteomics reveals host-perturbation strategies of SARS-CoV-2 and SARS-CoV {https://www.biorxiv.org/content/10.1101/2020.06.17.156455v1}	16	-3.24	821|1736|3185|3309|3920|5034|5049|5813|6125|6129|6187|6633|10492|55127|81567|81611	CANX|DKC1|HNRNPF|HSPA5|LAMP2|P4HB|PAFAH1B2|PURA|RPL5|RPL7|RPS2|SNRPD2|SYNCRIP|HEATR1|TXNDC5|ANP32E
COVID155	Proteome_Stukalov_A549_72h_NSP1_Up	129	Proteome, A549, NSP1 vs Control, 72h: Multi-level proteomics reveals host-perturbation strategies of SARS-CoV-2 and SARS-CoV {https://www.biorxiv.org/content/10.1101/2020.06.17.156455v1}	2	-0.05	2664|10383	GDI1|TUBB4B
COVID143	Proteome_Stukalov_A549_72h_NSP10_Up	48	Proteome, A549, NSP10 vs Control, 72h: Multi-level proteomics reveals host-perturbation strategies of SARS-CoV-2 and SARS-CoV {https://www.biorxiv.org/content/10.1101/2020.06.17.156455v1}	3	-0.77	213|2316|5591	ALB|FLNA|PRKDC
COVID144	Proteome_Stukalov_A549_72h_NSP12_Down	211	Proteome, A549, NSP12 vs Control, 72h: Multi-level proteomics reveals host-perturbation strategies of SARS-CoV-2 and SARS-CoV {https://www.biorxiv.org/content/10.1101/2020.06.17.156455v1}	12	-1.64	308|2950|3606|3945|5339|7052|7169|7277|7345|9540|28998|55127	ANXA5|GSTP1|IL18|LDHB|PLEC|TGM2|TPM2|TUBA4A|UCHL1|TP53I3|MRPL13|HEATR1
COVID145	Proteome_Stukalov_A549_72h_NSP12_Up	41	Proteome, A549, NSP12 vs Control, 72h: Multi-level proteomics reveals host-perturbation strategies of SARS-CoV-2 and SARS-CoV {https://www.biorxiv.org/content/10.1101/2020.06.17.156455v1}	3	-0.92	6632|9961|50951	SNRPD1|MVP|MMVP1
COVID146	Proteome_Stukalov_A549_72h_NSP13_Down	96	Proteome, A549, NSP13 vs Control, 72h: Multi-level proteomics reveals host-perturbation strategies of SARS-CoV-2 and SARS-CoV {https://www.biorxiv.org/content/10.1101/2020.06.17.156455v1}	11	-3.93	87|444|2316|3688|4131|6513|7168|7169|23193|27044|81567	ACTN1|ASPH|FLNA|ITGB1|MAP1B|SLC2A1|TPM1|TPM2|GANAB|SND1|TXNDC5
COVID147	Proteome_Stukalov_A549_72h_NSP13_Up	121	Proteome, A549, NSP13 vs Control, 72h: Multi-level proteomics reveals host-perturbation strategies of SARS-CoV-2 and SARS-CoV {https://www.biorxiv.org/content/10.1101/2020.06.17.156455v1}	5	-0.54	1984|5111|6628|29968|55127	EIF5A|PCNA|SNRPB|PSAT1|HEATR1
COVID148	Proteome_Stukalov_A549_72h_NSP14_Down	38	Proteome, A549, NSP14 vs Control, 72h: Multi-level proteomics reveals host-perturbation strategies of SARS-CoV-2 and SARS-CoV {https://www.biorxiv.org/content/10.1101/2020.06.17.156455v1}	3	-0.99	218|2052|23646	ALDH3A1|EPHX1|PLD3
COVID149	Proteome_Stukalov_A549_72h_NSP14_Up	45	Proteome, A549, NSP14 vs Control, 72h: Multi-level proteomics reveals host-perturbation strategies of SARS-CoV-2 and SARS-CoV {https://www.biorxiv.org/content/10.1101/2020.06.17.156455v1}	2	-0.41	3320|333932	HSP90AA1|H3C15
COVID150	Proteome_Stukalov_A549_72h_NSP15_Down	34	Proteome, A549, NSP15 vs Control, 72h: Multi-level proteomics reveals host-perturbation strategies of SARS-CoV-2 and SARS-CoV {https://www.biorxiv.org/content/10.1101/2020.06.17.156455v1}	3	-1.11	2495|55127|345651	FTH1|HEATR1|ACTBL2
COVID151	Proteome_Stukalov_A549_72h_NSP15_Up	69	Proteome, A549, NSP15 vs Control, 72h: Multi-level proteomics reveals host-perturbation strategies of SARS-CoV-2 and SARS-CoV {https://www.biorxiv.org/content/10.1101/2020.06.17.156455v1}	2	-0.21	6632|7094	SNRPD1|TLN1
COVID153	Proteome_Stukalov_A549_72h_NSP16_Up	65	Proteome, A549, NSP16 vs Control, 72h: Multi-level proteomics reveals host-perturbation strategies of SARS-CoV-2 and SARS-CoV {https://www.biorxiv.org/content/10.1101/2020.06.17.156455v1}	3	-0.52	3006|7094|375790	H1-2|TLN1|AGRN
COVID156	Proteome_Stukalov_A549_72h_NSP2_Down	121	Proteome, A549, NSP2 vs Control, 72h: Multi-level proteomics reveals host-perturbation strategies of SARS-CoV-2 and SARS-CoV {https://www.biorxiv.org/content/10.1101/2020.06.17.156455v1}	5	-0.54	213|708|3192|4869|4897	ALB|C1QBP|HNRNPU|NPM1|NRCAM
COVID157	Proteome_Stukalov_A549_72h_NSP2_Up	70	Proteome, A549, NSP2 vs Control, 72h: Multi-level proteomics reveals host-perturbation strategies of SARS-CoV-2 and SARS-CoV {https://www.biorxiv.org/content/10.1101/2020.06.17.156455v1}	5	-1.25	59|306|4627|6124|6135	ACTA2|ANXA3|MYH9|RPL4|RPL11
COVID158	Proteome_Stukalov_A549_72h_NSP3_MACROD_Down	48	Proteome, A549, NSP3_MACROD vs Control, 72h: Multi-level proteomics reveals host-perturbation strategies of SARS-CoV-2 and SARS-CoV {https://www.biorxiv.org/content/10.1101/2020.06.17.156455v1}	3	-0.77	231|7431|345651	AKR1B1|VIM|ACTBL2
COVID159	Proteome_Stukalov_A549_72h_NSP3_MACROD_Up	79	Proteome, A549, NSP3_MACROD vs Control, 72h: Multi-level proteomics reveals host-perturbation strategies of SARS-CoV-2 and SARS-CoV {https://www.biorxiv.org/content/10.1101/2020.06.17.156455v1}	5	-1.07	307|811|3303|10130|10935	ANXA4|CALR|HSPA1A|PDIA6|PRDX3
COVID160	Proteome_Stukalov_A549_72h_NSP4_Down	42	Proteome, A549, NSP4 vs Control, 72h: Multi-level proteomics reveals host-perturbation strategies of SARS-CoV-2 and SARS-CoV {https://www.biorxiv.org/content/10.1101/2020.06.17.156455v1}	1	-0.14	4673	NAP1L1
COVID161	Proteome_Stukalov_A549_72h_NSP4_Up	82	Proteome, A549, NSP4 vs Control, 72h: Multi-level proteomics reveals host-perturbation strategies of SARS-CoV-2 and SARS-CoV {https://www.biorxiv.org/content/10.1101/2020.06.17.156455v1}	1	-0.04	328	APEX1
COVID162	Proteome_Stukalov_A549_72h_NSP6_Down	68	Proteome, A549, NSP6 vs Control, 72h: Multi-level proteomics reveals host-perturbation strategies of SARS-CoV-2 and SARS-CoV {https://www.biorxiv.org/content/10.1101/2020.06.17.156455v1}	1	-0.06	4670	HNRNPM
COVID163	Proteome_Stukalov_A549_72h_NSP6_Up	65	Proteome, A549, NSP6 vs Control, 72h: Multi-level proteomics reveals host-perturbation strategies of SARS-CoV-2 and SARS-CoV {https://www.biorxiv.org/content/10.1101/2020.06.17.156455v1}	3	-0.52	821|5917|6632	CANX|RARS1|SNRPD1
COVID164	Proteome_Stukalov_A549_72h_NSP7_Down	34	Proteome, A549, NSP7 vs Control, 72h: Multi-level proteomics reveals host-perturbation strategies of SARS-CoV-2 and SARS-CoV {https://www.biorxiv.org/content/10.1101/2020.06.17.156455v1}	2	-0.57	6426|55127	SRSF1|HEATR1
COVID165	Proteome_Stukalov_A549_72h_NSP7_Up	40	Proteome, A549, NSP7 vs Control, 72h: Multi-level proteomics reveals host-perturbation strategies of SARS-CoV-2 and SARS-CoV {https://www.biorxiv.org/content/10.1101/2020.06.17.156455v1}	2	-0.48	9961|50951	MVP|MMVP1
COVID166	Proteome_Stukalov_A549_72h_NSP8_Down	61	Proteome, A549, NSP8 vs Control, 72h: Multi-level proteomics reveals host-perturbation strategies of SARS-CoV-2 and SARS-CoV {https://www.biorxiv.org/content/10.1101/2020.06.17.156455v1}	8	-3.40	307|1915|3183|5052|7345|7534|11100|94239	ANXA4|EEF1A1|HNRNPC|PRDX1|UCHL1|YWHAZ|HNRNPUL1|H2AZ2
COVID167	Proteome_Stukalov_A549_72h_NSP8_Up	52	Proteome, A549, NSP8 vs Control, 72h: Multi-level proteomics reveals host-perturbation strategies of SARS-CoV-2 and SARS-CoV {https://www.biorxiv.org/content/10.1101/2020.06.17.156455v1}	1	-0.10	23212	RRS1
COVID168	Proteome_Stukalov_A549_72h_NSP9_Down	42	Proteome, A549, NSP9 vs Control, 72h: Multi-level proteomics reveals host-perturbation strategies of SARS-CoV-2 and SARS-CoV {https://www.biorxiv.org/content/10.1101/2020.06.17.156455v1}	2	-0.45	59|10921	ACTA2|RNPS1
COVID169	Proteome_Stukalov_A549_72h_NSP9_Up	55	Proteome, A549, NSP9 vs Control, 72h: Multi-level proteomics reveals host-perturbation strategies of SARS-CoV-2 and SARS-CoV {https://www.biorxiv.org/content/10.1101/2020.06.17.156455v1}	1	-0.09	5591	PRKDC
COVID172	Proteome_Stukalov_A549_72h_ORF3_Down	300	Proteome, A549, ORF3 vs Control, 72h: Multi-level proteomics reveals host-perturbation strategies of SARS-CoV-2 and SARS-CoV {https://www.biorxiv.org/content/10.1101/2020.06.17.156455v1}	36	-12.29	328|1642|1665|1973|2547|2597|3192|3276|3313|5111|6130|6138|6181|6418|6426|6628|6741|6749|6888|7168|7169|7170|7317|7520|8125|8662|9343|10541|11100|11198|54623|55127|84174|84790|161406|100240709	APEX1|DDB1|DHX15|EIF4A1|XRCC6|GAPDH|HNRNPU|PRMT1|HSPA9|PCNA|RPL7A|RPL15|RPLP2|SET|SRSF1|SNRPB|SSB|SSRP1|TALDO1|TPM1|TPM2|TPM3|UBA1|XRCC5|ANP32A|EIF3B|EFTUD2|ANP32B|HNRNPUL1|SUPT16H|PAF1|HEATR1|SLA2|TUBA1C|RPL7AP10|GAPDHP44
COVID173	Proteome_Stukalov_A549_72h_ORF3_Up	293	Proteome, A549, ORF3 vs Control, 72h: Multi-level proteomics reveals host-perturbation strategies of SARS-CoV-2 and SARS-CoV {https://www.biorxiv.org/content/10.1101/2020.06.17.156455v1}	26	-6.27	159|231|308|821|1891|2495|2539|2923|3320|3339|3920|3945|5034|5049|5050|5052|5479|6510|6520|7184|7296|9961|50951|79595|81567|375790	ADSS2|AKR1B1|ANXA5|CANX|ECH1|FTH1|G6PD|PDIA3|HSP90AA1|HSPG2|LAMP2|LDHB|P4HB|PAFAH1B2|PAFAH1B3|PRDX1|PPIB|SLC1A5|SLC3A2|HSP90B1|TXNRD1|MVP|MMVP1|SAP130|TXNDC5|AGRN
COVID174	Proteome_Stukalov_A549_72h_ORF6_Down	79	Proteome, A549, ORF6 vs Control, 72h: Multi-level proteomics reveals host-perturbation strategies of SARS-CoV-2 and SARS-CoV {https://www.biorxiv.org/content/10.1101/2020.06.17.156455v1}	1	-0.04	8661	EIF3A
COVID175	Proteome_Stukalov_A549_72h_ORF6_Up	91	Proteome, A549, ORF6 vs Control, 72h: Multi-level proteomics reveals host-perturbation strategies of SARS-CoV-2 and SARS-CoV {https://www.biorxiv.org/content/10.1101/2020.06.17.156455v1}	3	-0.29	3608|9961|50951	ILF2|MVP|MMVP1
COVID176	Proteome_Stukalov_A549_72h_ORF7A_Down	67	Proteome, A549, ORF7A vs Control, 72h: Multi-level proteomics reveals host-perturbation strategies of SARS-CoV-2 and SARS-CoV {https://www.biorxiv.org/content/10.1101/2020.06.17.156455v1}	1	-0.06	6238	RRBP1
COVID177	Proteome_Stukalov_A549_72h_ORF7A_Up	74	Proteome, A549, ORF7A vs Control, 72h: Multi-level proteomics reveals host-perturbation strategies of SARS-CoV-2 and SARS-CoV {https://www.biorxiv.org/content/10.1101/2020.06.17.156455v1}	2	-0.19	5591|9730	PRKDC|DCAF1
COVID178	Proteome_Stukalov_A549_72h_ORF7B_Down	123	Proteome, A549, ORF7B vs Control, 72h: Multi-level proteomics reveals host-perturbation strategies of SARS-CoV-2 and SARS-CoV {https://www.biorxiv.org/content/10.1101/2020.06.17.156455v1}	6	-0.80	328|3920|4897|6238|7343|81567	APEX1|LAMP2|NRCAM|RRBP1|UBTF|TXNDC5
COVID179	Proteome_Stukalov_A549_72h_ORF7B_Up	130	Proteome, A549, ORF7B vs Control, 72h: Multi-level proteomics reveals host-perturbation strategies of SARS-CoV-2 and SARS-CoV {https://www.biorxiv.org/content/10.1101/2020.06.17.156455v1}	5	-0.47	1938|5591|7052|9188|9730	EEF2|PRKDC|TGM2|DDX21|DCAF1
COVID180	Proteome_Stukalov_A549_72h_ORF8_Down	63	Proteome, A549, ORF8 vs Control, 72h: Multi-level proteomics reveals host-perturbation strategies of SARS-CoV-2 and SARS-CoV {https://www.biorxiv.org/content/10.1101/2020.06.17.156455v1}	5	-1.42	2023|2821|3939|7345|9698	ENO1|GPI|LDHA|UCHL1|PUM1
COVID181	Proteome_Stukalov_A549_72h_ORF8_Up	80	Proteome, A549, ORF8 vs Control, 72h: Multi-level proteomics reveals host-perturbation strategies of SARS-CoV-2 and SARS-CoV {https://www.biorxiv.org/content/10.1101/2020.06.17.156455v1}	9	-3.25	81|87|3309|4897|7184|7415|9601|10130|81611	ACTN4|ACTN1|HSPA5|NRCAM|HSP90B1|VCP|PDIA4|PDIA6|ANP32E
COVID182	Proteome_Stukalov_A549_72h_ORF9B_Down	219	Proteome, A549, ORF9B vs Control, 72h: Multi-level proteomics reveals host-perturbation strategies of SARS-CoV-2 and SARS-CoV {https://www.biorxiv.org/content/10.1101/2020.06.17.156455v1}	16	-3.11	213|307|740|3920|7345|9801|10884|28998|29074|29088|51069|51253|54148|63875|64978|84311	ALB|ANXA4|MRPL49|LAMP2|UCHL1|MRPL19|MRPS30|MRPL13|MRPL18|MRPL15|MRPL2|MRPL37|MRPL39|MRPL17|MRPL38|MRPL45
COVID183	Proteome_Stukalov_A549_72h_ORF9B_Up	116	Proteome, A549, ORF9B vs Control, 72h: Multi-level proteomics reveals host-perturbation strategies of SARS-CoV-2 and SARS-CoV {https://www.biorxiv.org/content/10.1101/2020.06.17.156455v1}	6	-0.89	218|4897|6741|6749|7415|81611	ALDH3A1|NRCAM|SSB|SSRP1|VCP|ANP32E
COVID184	Proteome_Stukalov_A549_72h_S_Down	48	Proteome, A549, S vs Control, 72h: Multi-level proteomics reveals host-perturbation strategies of SARS-CoV-2 and SARS-CoV {https://www.biorxiv.org/content/10.1101/2020.06.17.156455v1}	2	-0.38	59|345651	ACTA2|ACTBL2
COVID185	Proteome_Stukalov_A549_72h_S_Up	63	Proteome, A549, S vs Control, 72h: Multi-level proteomics reveals host-perturbation strategies of SARS-CoV-2 and SARS-CoV {https://www.biorxiv.org/content/10.1101/2020.06.17.156455v1}	3	-0.54	1984|29789|55127	EIF5A|OLA1|HEATR1
COVID134	Proteome_Stukalov_A549-ACE2_24h_Down	300	Proteome, A549-ACE2, SARS-CoV-2 vs Mock, 24h: Multi-level proteomics reveals host-perturbation strategies of SARS-CoV-2 and SARS-CoV {https://www.biorxiv.org/content/10.1101/2020.06.17.156455v1}	4	-0.01	6238|9646|23020|23646	RRBP1|CTR9|SNRNP200|PLD3
COVID135	Proteome_Stukalov_A549-ACE2_24h_Up	133	Proteome, A549-ACE2, SARS-CoV-2 vs Mock, 24h: Multi-level proteomics reveals host-perturbation strategies of SARS-CoV-2 and SARS-CoV {https://www.biorxiv.org/content/10.1101/2020.06.17.156455v1}	30	-17.92	216|218|231|302|304|306|307|2316|2317|2539|2810|2821|3606|4000|4131|5214|5447|5813|6175|6520|7052|7168|7171|7296|7358|7531|8942|9540|9961|50951	ALDH1A1|ALDH3A1|AKR1B1|ANXA2|ANXA2P2|ANXA3|ANXA4|FLNA|FLNB|G6PD|SFN|GPI|IL18|LMNA|MAP1B|PFKP|POR|PURA|RPLP0|SLC3A2|TGM2|TPM1|TPM4|TXNRD1|UGDH|YWHAE|KYNU|TP53I3|MVP|MMVP1
COVID002	RNA_Appelberg_Huh-7_24h_Up	8	RNA-seq, Huh-7, SARS-CoV-2 vs uninfected, 24h: Dysregulation in mTOR/HIF-1 signaling identified by proteo-transcriptomics of SARS-CoV-2 infected cells {https://www.biorxiv.org/content/10.1101/2020.04.30.070383v1}	1	-0.67	306	ANXA3
COVID003	RNA_Appelberg_Huh-7_48h_Down	23	RNA-seq, Huh-7, SARS-CoV-2 vs uninfected, 48h: Dysregulation in mTOR/HIF-1 signaling identified by proteo-transcriptomics of SARS-CoV-2 infected cells {https://www.biorxiv.org/content/10.1101/2020.04.30.070383v1}	1	-0.30	306	ANXA3
COVID005	RNA_Appelberg_Huh-7_72h_Down	299	RNA-seq, Huh-7, SARS-CoV-2 vs uninfected, 72h: Dysregulation in mTOR/HIF-1 signaling identified by proteo-transcriptomics of SARS-CoV-2 infected cells {https://www.biorxiv.org/content/10.1101/2020.04.30.070383v1}	12	-0.76	2316|2950|3006|3303|4000|4627|5339|5905|10383|10514|23640|65993	FLNA|GSTP1|H1-2|HSPA1A|LMNA|MYH9|PLEC|RANGAP1|TUBB4B|MYBBP1A|HSPBP1|MRPS34
COVID006	RNA_Appelberg_Huh-7_72h_Up	300	RNA-seq, Huh-7, SARS-CoV-2 vs uninfected, 72h: Dysregulation in mTOR/HIF-1 signaling identified by proteo-transcriptomics of SARS-CoV-2 infected cells {https://www.biorxiv.org/content/10.1101/2020.04.30.070383v1}	2	-0.00	462|2632	SERPINC1|GBE1
COVID007	RNA_Blanco-Melo_A549_Down	300	RNA-seq, A549, SARS-CoV-2 vs uninfected, 9h: Imbalanced host response to SARS-CoV-2 drives development of COVID-19 {https://www.cell.com/pb-assets/products/coronavirus/CELL_CELL-D-20-00985.pdf}	15	-1.48	81|309|811|2539|3303|3312|3320|5111|5447|7277|10383|10921|23640|26155|84823	ACTN4|ANXA6|CALR|G6PD|HSPA1A|HSPA8|HSP90AA1|PCNA|POR|TUBA4A|TUBB4B|RNPS1|HSPBP1|NOC2L|LMNB2
COVID008	RNA_Blanco-Melo_A549_Up	300	RNA-seq, A549, SARS-CoV-2 vs uninfected, 9h: Imbalanced host response to SARS-CoV-2 drives development of COVID-19 {https://www.cell.com/pb-assets/products/coronavirus/CELL_CELL-D-20-00985.pdf}	6	-0.05	306|2317|3606|4131|4673|29968	ANXA3|FLNB|IL18|MAP1B|NAP1L1|PSAT1
COVID009	RNA_Blanco-Melo_A549-ACE2_Down	207	RNA-seq, A549 w/ exogenous ACE2, SARS-CoV-2 vs uninfected, 9h: Imbalanced host response to SARS-CoV-2 drives development of COVID-19 {https://www.cell.com/pb-assets/products/coronavirus/CELL_CELL-D-20-00985.pdf}	17	-3.87	81|191|231|302|304|832|1891|2052|2539|2817|3339|4627|5214|7277|7430|7431|10072	ACTN4|AHCY|AKR1B1|ANXA2|ANXA2P2|CAPZB|ECH1|EPHX1|G6PD|GPC1|HSPG2|MYH9|PFKP|TUBA4A|EZR|VIM|DPP3
COVID010	RNA_Blanco-Melo_A549-ACE2_Up	300	RNA-seq, A549 w/ exogenous ACE2, SARS-CoV-2 vs uninfected, 9h: Imbalanced host response to SARS-CoV-2 drives development of COVID-19 {https://www.cell.com/pb-assets/products/coronavirus/CELL_CELL-D-20-00985.pdf}	2	-0.00	7052|8349	TGM2|H2BC21
COVID011	RNA_Blanco-Melo_A549-ACE2-ruxolitinib_Down	234	RNA-seq, A549 w/ exogenous ACE2, SARS-CoV-2 and ruxolitinib vs SARS-CoV-2, 9h: Imbalanced host response to SARS-CoV-2 drives development of COVID-19 {https://www.cell.com/pb-assets/products/coronavirus/CELL_CELL-D-20-00985.pdf}	3	-0.01	4343|6238|7052	MOV10|RRBP1|TGM2
COVID015	RNA_Blanco-Melo_Calu-3_Down	300	RNA-seq, Calu-3, SARS-CoV-2 vs uninfected, 9h: Imbalanced host response to SARS-CoV-2 drives development of COVID-19 {https://www.cell.com/pb-assets/products/coronavirus/CELL_CELL-D-20-00985.pdf}	8	-0.18	3303|3312|4830|6023|10072|10383|23640|84823	HSPA1A|HSPA8|NME1|RMRP|DPP3|TUBB4B|HSPBP1|LMNB2
COVID016	RNA_Blanco-Melo_Calu-3_Up	300	RNA-seq, Calu-3, SARS-CoV-2 vs uninfected, 9h: Imbalanced host response to SARS-CoV-2 drives development of COVID-19 {https://www.cell.com/pb-assets/products/coronavirus/CELL_CELL-D-20-00985.pdf}	4	-0.01	2317|4131|8942|29968	FLNB|MAP1B|KYNU|PSAT1
COVID017	RNA_Blanco-Melo_Lung_Down	262	RNA-seq, Lung, SARS-CoV-2 vs uninfected, post-mortem: Imbalanced host response to SARS-CoV-2 drives development of COVID-19 {https://www.cell.com/pb-assets/products/coronavirus/CELL_CELL-D-20-00985.pdf}	3	-0.01	60|3936|8349	ACTB|LCP1|H2BC21
COVID018	RNA_Blanco-Melo_Lung_Up	84	RNA-seq, Lung, SARS-CoV-2 vs uninfected, post-mortem: Imbalanced host response to SARS-CoV-2 drives development of COVID-19 {https://www.cell.com/pb-assets/products/coronavirus/CELL_CELL-D-20-00985.pdf}	4	-0.63	2810|7277|10383|10694	SFN|TUBA4A|TUBB4B|CCT8
COVID022	RNA_Keller_B-cells-CD21pos_infection_Up	275	RNA-seq, B cells, SARS-CoV-2 (CD21+) vs uninfected (CD21+): Gene expression in CD21low and CD21pos B cells from CVID patients	6	-0.08	216|307|3311|4343|9961|50951	ALDH1A1|ANXA4|HSPA7|MOV10|MVP|MMVP1
COVID023	RNA_Keller_B-cells-Infected_CD21pos_Down	284	RNA-seq, B cells, SARS-CoV-2 (CD21+) vs SARS-CoV-2 (CD21 low): Gene expression in CD21low and CD21pos B cells from CVID patients	6	-0.07	302|2950|3311|6238|6510|7533	ANXA2|GSTP1|HSPA7|RRBP1|SLC1A5|YWHAH
COVID025	RNA_Lamers_intestinal-organoid_differentiated_Down	46	RNA-seq, intestinal organoid (differentiation medium), SARS-CoV-2 vs uninfected, 60h: SARS-CoV-2 productively infects human gut enterocytes {https://science.sciencemag.org/content/early/2020/04/30/science.abc1669.long}	2	-0.40	3939|29968	LDHA|PSAT1
COVID026	RNA_Lamers_intestinal-organoid_differentiated_Up	36	RNA-seq, intestinal organoid (differentiation medium), SARS-CoV-2 vs uninfected, 60h: SARS-CoV-2 productively infects human gut enterocytes {https://science.sciencemag.org/content/early/2020/04/30/science.abc1669.long}	1	-0.18	216	ALDH1A1
COVID027	RNA_Lamers_intestinal-organoid_expansion_Down	267	RNA-seq, intestinal-organoid (expansion medium), SARS-CoV-2 vs uninfected, 60h: SARS-CoV-2 productively infects human gut enterocytes {https://science.sciencemag.org/content/early/2020/04/30/science.abc1669.long}	6	-0.09	226|2664|3006|3939|6513|112694756	ALDOA|GDI1|H1-2|LDHA|SLC2A1|LOC112694756
COVID028	RNA_Lamers_intestinal-organoid_expansion_Up	172	RNA-seq, intestinal-organoid (expansion medium), SARS-CoV-2 vs uninfected, 60h: SARS-CoV-2 productively infects human gut enterocytes {https://science.sciencemag.org/content/early/2020/04/30/science.abc1669.long}	12	-2.30	216|1736|3312|4830|5111|5707|6023|7168|10436|29968|84790|106480180	ALDH1A1|DKC1|HSPA8|NME1|PCNA|PSMD1|RMRP|TPM1|EMG1|PSAT1|TUBA1C|RNU1-93P
COVID029	RNA_Liao_BALF-mild_Down	300	RNA-seq, BALF, SARS-CoV-2 (mild) vs uninfected: The landscape of lung bronchoalveolar immune cells in COVID-19 revealed by single-cell RNA sequencing {https://www.medrxiv.org/content/10.1101/2020.02.23.20026690v1}	10	-0.40	3187|3646|4673|6129|6138|6181|7532|10436|27044|221092	HNRNPH1|EIF3E|NAP1L1|RPL7|RPL15|RPLP2|YWHAG|EMG1|SND1|HNRNPUL2
COVID030	RNA_Liao_BALF-mild_Up	300	RNA-seq, BALF, SARS-CoV-2 (mild) vs uninfected: The landscape of lung bronchoalveolar immune cells in COVID-19 revealed by single-cell RNA sequencing {https://www.medrxiv.org/content/10.1101/2020.02.23.20026690v1}	2	-0.00	4131|221092	MAP1B|HNRNPUL2
COVID031	RNA_Liao_BALF-severe_Down	300	RNA-seq, BALF, SARS-CoV-2 (severe) vs uninfected: The landscape of lung bronchoalveolar immune cells in COVID-19 revealed by single-cell RNA sequencing {https://www.medrxiv.org/content/10.1101/2020.02.23.20026690v1}	5	-0.02	217|1891|3646|5813|10436	ALDH2|ECH1|EIF3E|PURA|EMG1
COVID032	RNA_Liao_BALF-severe_Up	300	RNA-seq, BALF, SARS-CoV-2 (severe) vs uninfected: The landscape of lung bronchoalveolar immune cells in COVID-19 revealed by single-cell RNA sequencing {https://www.medrxiv.org/content/10.1101/2020.02.23.20026690v1}	2	-0.00	2317|2810	FLNB|SFN
COVID033	RNA_Liao_BALF-severe-vs-mild_Down	300	RNA-seq, BALF, SARS-CoV-2 (severe) vs SARS-CoV-2 (mild): The landscape of lung bronchoalveolar immune cells in COVID-19 revealed by single-cell RNA sequencing {https://www.medrxiv.org/content/10.1101/2020.02.23.20026690v1}	2	-0.00	217|231	ALDH2|AKR1B1
COVID034	RNA_Liao_BALF-severe-vs-mild_Up	300	RNA-seq, BALF, SARS-CoV-2 (severe) vs SARS-CoV-2 (mild): The landscape of lung bronchoalveolar immune cells in COVID-19 revealed by single-cell RNA sequencing {https://www.medrxiv.org/content/10.1101/2020.02.23.20026690v1}	4	-0.01	444|2810|5358|7171	ASPH|SFN|PLS3|TPM4
COVID240	RNA_Lieberman_Nasopharynx_High_vs_Low_Down	190	RNA-seq, Nasopharynx, SARS-CoV-2 High Viral Load vs SARS-CoV-2 Low Viral Load: In vivo antiviral host response to SARS-CoV-2 by viral load, sex, and age {https://www.biorxiv.org/content/10.1101/2020.06.22.165225v1 }	9	-0.96	2597|4627|5591|6138|6194|6202|6203|26986|100240709	GAPDH|MYH9|PRKDC|RPL15|RPS6|RPS8|RPS9|PABPC1|GAPDHP44
COVID241	RNA_Lieberman_Nasopharynx_High_vs_Low_Up	173	RNA-seq, Nasopharynx, SARS-CoV-2 High Viral Load vs SARS-CoV-2 Low Viral Load: In vivo antiviral host response to SARS-CoV-2 by viral load, sex, and age {https://www.biorxiv.org/content/10.1101/2020.06.22.165225v1 }	3	-0.05	3309|3312|3320	HSPA5|HSPA8|HSP90AA1
COVID238	RNA_Lieberman_Nasopharynx_Infected_vs_Neg_Down	43	RNA-seq, Nasopharynx, SARS-CoV-2 vs Negative: In vivo antiviral host response to SARS-CoV-2 by viral load, sex, and age {https://www.biorxiv.org/content/10.1101/2020.06.22.165225v1 }	11	-7.51	1915|1938|2597|6124|6128|6138|6175|6191|6194|6202|100240709	EEF1A1|EEF2|GAPDH|RPL4|RPL6|RPL15|RPLP0|RPS4X|RPS6|RPS8|GAPDHP44
COVID243	RNA_Riva_Vero-E6_24h_Up	300	RNA-seq, Vero-E6, SARS-CoV-2 vs Control, 24h: Discovery of SARS-CoV-2 antiviral drugs through large-scale compound repurposing {https://www.nature.com/articles/s41586-020-2577-1}	3	-0.00	1938|6181|8340	EEF2|RPLP2|H2BC13
COVID189	RNA_Stukalov_A549-ACE2_18h_Up	66	RNA-seq, A549-ACE2, SARS-CoV-2 vs Mock, 18h: Multi-level proteomics reveals host-perturbation strategies of SARS-CoV-2 and SARS-CoV {https://www.biorxiv.org/content/10.1101/2020.06.17.156455v1}	1	-0.06	7052	TGM2
COVID191	RNA_Stukalov_A549-ACE2_24h_Up	96	RNA-seq, A549-ACE2, SARS-CoV-2 vs Mock, 24h: Multi-level proteomics reveals host-perturbation strategies of SARS-CoV-2 and SARS-CoV {https://www.biorxiv.org/content/10.1101/2020.06.17.156455v1}	1	-0.02	7052	TGM2
COVID192	RNA_Stukalov_A549-ACE2_30h_Down	102	RNA-seq, A549-ACE2, SARS-CoV-2 vs Mock, 30h: Multi-level proteomics reveals host-perturbation strategies of SARS-CoV-2 and SARS-CoV {https://www.biorxiv.org/content/10.1101/2020.06.17.156455v1}	2	-0.09	4343|6150	MOV10|MRPL23
COVID193	RNA_Stukalov_A549-ACE2_30h_Up	297	RNA-seq, A549-ACE2, SARS-CoV-2 vs Mock, 30h: Multi-level proteomics reveals host-perturbation strategies of SARS-CoV-2 and SARS-CoV {https://www.biorxiv.org/content/10.1101/2020.06.17.156455v1}	7	-0.11	488|3192|4131|5339|7052|7431|8349	ATP2A2|HNRNPU|MAP1B|PLEC|TGM2|VIM|H2BC21
COVID036	RNA_Sun_Calu-3_0h_Up	300	RNA-seq, Calu-3, SARS-CoV-2 vs uninfected, 0h: Comparative transcriptome analysis reveals the intensive early-stage responses of host cells to SARS-CoV-2 infection {https://www.biorxiv.org/content/10.1101/2020.04.30.071274v1}	2	-0.00	1992|8942	SERPINB1|KYNU
COVID037	RNA_Sun_Calu-3_12h_Down	300	RNA-seq, Calu-3, SARS-CoV-2 vs uninfected, 12h: Comparative transcriptome analysis reveals the intensive early-stage responses of host cells to SARS-CoV-2 infection {https://www.biorxiv.org/content/10.1101/2020.04.30.071274v1}	45	-19.18	60|81|191|217|302|307|308|506|811|1192|1736|1891|1915|2023|2739|2923|3945|4627|4670|5052|5111|5591|6128|6141|6165|6191|6633|6647|7170|7171|7184|7247|7296|7430|7431|7531|8125|9601|10487|10549|10935|10971|23193|28998|94239	ACTB|ACTN4|AHCY|ALDH2|ANXA2|ANXA4|ANXA5|ATP5F1B|CALR|CLIC1|DKC1|ECH1|EEF1A1|ENO1|GLO1|PDIA3|LDHB|MYH9|HNRNPM|PRDX1|PCNA|PRKDC|RPL6|RPL18|RPL35A|RPS4X|SNRPD2|SOD1|TPM3|TPM4|HSP90B1|TSN|TXNRD1|EZR|VIM|YWHAE|ANP32A|PDIA4|CAP1|PRDX4|PRDX3|YWHAQ|GANAB|MRPL13|H2AZ2
COVID038	RNA_Sun_Calu-3_12h_Up	300	RNA-seq, Calu-3, SARS-CoV-2 vs uninfected, 12h: Comparative transcriptome analysis reveals the intensive early-stage responses of host cells to SARS-CoV-2 infection {https://www.biorxiv.org/content/10.1101/2020.04.30.071274v1}	2	-0.00	8942|170506	KYNU|DHX36
COVID039	RNA_Sun_Calu-3_24h_Down	300	RNA-seq, Calu-3, SARS-CoV-2 vs uninfected, 24h: Comparative transcriptome analysis reveals the intensive early-stage responses of host cells to SARS-CoV-2 infection {https://www.biorxiv.org/content/10.1101/2020.04.30.071274v1}	52	-25.27	60|217|302|307|506|811|821|1192|1736|1915|2665|2739|2923|3185|3326|3688|3939|3945|4869|4904|5357|5358|5591|6125|6128|6129|6136|6138|6175|6191|6194|6222|6418|7168|7170|7171|7184|7247|7296|7430|7520|7529|7534|8125|10130|10487|10694|10935|10971|11051|27336|100131863	ACTB|ALDH2|ANXA2|ANXA4|ATP5F1B|CALR|CANX|CLIC1|DKC1|EEF1A1|GDI2|GLO1|PDIA3|HNRNPF|HSP90AB1|ITGB1|LDHA|LDHB|NPM1|YBX1|PLS1|PLS3|PRKDC|RPL5|RPL6|RPL7|RPL12|RPL15|RPLP0|RPS4X|RPS6|RPS18|SET|TPM1|TPM3|TPM4|HSP90B1|TSN|TXNRD1|EZR|XRCC5|YWHAB|YWHAZ|ANP32A|PDIA6|CAP1|CCT8|PRDX3|YWHAQ|NUDT21|HTATSF1|RPS18P5
COVID040	RNA_Sun_Calu-3_24h_Up	300	RNA-seq, Calu-3, SARS-CoV-2 vs uninfected, 24h: Comparative transcriptome analysis reveals the intensive early-stage responses of host cells to SARS-CoV-2 infection {https://www.biorxiv.org/content/10.1101/2020.04.30.071274v1}	3	-0.00	3183|8942|170506	HNRNPC|KYNU|DHX36
COVID202	RNA_Vanderheiden_pHAE_48h_Down	193	RNA-seq, pHAE, SARS-CoV-2 vs Mock, 48h: Type I and Type III IFN Restrict SARS-CoV-2 Infection of Human Airway Epithelial Cultures {https://www.biorxiv.org/content/10.1101/2020.05.19.105437v1}	3	-0.03	218|231|2052	ALDH3A1|AKR1B1|EPHX1
COVID203	RNA_Vanderheiden_pHAE_48h_Up	158	RNA-seq, pHAE, SARS-CoV-2 vs Mock, 48h: Type I and Type III IFN Restrict SARS-CoV-2 Infection of Human Airway Epithelial Cultures {https://www.biorxiv.org/content/10.1101/2020.05.19.105437v1}	2	-0.02	29968|345651	PSAT1|ACTBL2
COVID336	RNA_Wilk_B-cells_patient-C1A-mild_Down	62	scRNA-seq, B cells, SARS-CoV-2 vs Healthy, 9d post onset: A single-cell atlas of the peripheral immune response to severe COVID-19 {https://www.medrxiv.org/content/10.1101/2020.04.17.20069930v1.full.pdf}	5	-1.44	1915|1938|4673|10521|26986	EEF1A1|EEF2|NAP1L1|DDX17|PABPC1
COVID335	RNA_Wilk_B-cells_patient-C1A-mild_Up	64	scRNA-seq, B cells, SARS-CoV-2 vs Healthy, 9d post onset: A single-cell atlas of the peripheral immune response to severe COVID-19 {https://www.medrxiv.org/content/10.1101/2020.04.17.20069930v1.full.pdf}	9	-4.00	811|821|2923|3309|5034|6238|7184|9601|10130	CALR|CANX|PDIA3|HSPA5|P4HB|RRBP1|HSP90B1|PDIA4|PDIA6
COVID338	RNA_Wilk_B-cells_patient-C1B-severe_Down	78	scRNA-seq, B cells, SARS-CoV-2 vs Healthy, 11d post onset: A single-cell atlas of the peripheral immune response to severe COVID-19 {https://www.medrxiv.org/content/10.1101/2020.04.17.20069930v1.full.pdf}	6	-1.56	1655|1915|1938|4673|7430|26986	DDX5|EEF1A1|EEF2|NAP1L1|EZR|PABPC1
COVID337	RNA_Wilk_B-cells_patient-C1B-severe_Up	107	scRNA-seq, B cells, SARS-CoV-2 vs Healthy, 11d post onset: A single-cell atlas of the peripheral immune response to severe COVID-19 {https://www.medrxiv.org/content/10.1101/2020.04.17.20069930v1.full.pdf}	11	-3.51	811|821|3309|3939|5034|6238|7184|7415|7431|9601|10130	CALR|CANX|HSPA5|LDHA|P4HB|RRBP1|HSP90B1|VCP|VIM|PDIA4|PDIA6
COVID340	RNA_Wilk_B-cells_patient-C2_Down	21	scRNA-seq, B cells, SARS-CoV-2 vs Healthy, 16d post onset: A single-cell atlas of the peripheral immune response to severe COVID-19 {https://www.medrxiv.org/content/10.1101/2020.04.17.20069930v1.full.pdf}	2	-0.90	1915|3312	EEF1A1|HSPA8
COVID339	RNA_Wilk_B-cells_patient-C2_Up	35	scRNA-seq, B cells, SARS-CoV-2 vs Healthy, 16d post onset: A single-cell atlas of the peripheral immune response to severe COVID-19 {https://www.medrxiv.org/content/10.1101/2020.04.17.20069930v1.full.pdf}	6	-3.30	811|3309|6238|7184|9601|10130	CALR|HSPA5|RRBP1|HSP90B1|PDIA4|PDIA6
COVID342	RNA_Wilk_B-cells_patient-C3_Down	30	scRNA-seq, B cells, SARS-CoV-2 vs Healthy, 9d post onset: A single-cell atlas of the peripheral immune response to severe COVID-19 {https://www.medrxiv.org/content/10.1101/2020.04.17.20069930v1.full.pdf}	2	-0.65	1915|4627	EEF1A1|MYH9
COVID341	RNA_Wilk_B-cells_patient-C3_Up	84	scRNA-seq, B cells, SARS-CoV-2 vs Healthy, 9d post onset: A single-cell atlas of the peripheral immune response to severe COVID-19 {https://www.medrxiv.org/content/10.1101/2020.04.17.20069930v1.full.pdf}	19	-11.53	811|821|2023|2597|2923|3309|3312|3320|3326|3939|5034|6238|7184|7415|7431|7531|9601|10130|100240709	CALR|CANX|ENO1|GAPDH|PDIA3|HSPA5|HSPA8|HSP90AA1|HSP90AB1|LDHA|P4HB|RRBP1|HSP90B1|VCP|VIM|YWHAE|PDIA4|PDIA6|GAPDHP44
COVID344	RNA_Wilk_B-cells_patient-C4_Down	172	scRNA-seq, B cells, SARS-CoV-2 vs Healthy, 9d post onset: A single-cell atlas of the peripheral immune response to severe COVID-19 {https://www.medrxiv.org/content/10.1101/2020.04.17.20069930v1.full.pdf}	7	-0.61	1655|1915|1938|4673|7430|10521|26986	DDX5|EEF1A1|EEF2|NAP1L1|EZR|DDX17|PABPC1
COVID343	RNA_Wilk_B-cells_patient-C4_Up	126	scRNA-seq, B cells, SARS-CoV-2 vs Healthy, 9d post onset: A single-cell atlas of the peripheral immune response to severe COVID-19 {https://www.medrxiv.org/content/10.1101/2020.04.17.20069930v1.full.pdf}	16	-6.06	60|811|821|1213|2023|2597|3309|3939|5034|6238|7184|7415|9601|10130|27044|100240709	ACTB|CALR|CANX|CLTC|ENO1|GAPDH|HSPA5|LDHA|P4HB|RRBP1|HSP90B1|VCP|PDIA4|PDIA6|SND1|GAPDHP44
COVID346	RNA_Wilk_B-cells_patient-C5_Down	184	scRNA-seq, B cells, SARS-CoV-2 vs Healthy, 15d post onset: A single-cell atlas of the peripheral immune response to severe COVID-19 {https://www.medrxiv.org/content/10.1101/2020.04.17.20069930v1.full.pdf}	8	-0.75	1655|1915|1938|4673|7430|10521|23451|26986	DDX5|EEF1A1|EEF2|NAP1L1|EZR|DDX17|SF3B1|PABPC1
COVID345	RNA_Wilk_B-cells_patient-C5_Up	119	scRNA-seq, B cells, SARS-CoV-2 vs Healthy, 15d post onset: A single-cell atlas of the peripheral immune response to severe COVID-19 {https://www.medrxiv.org/content/10.1101/2020.04.17.20069930v1.full.pdf}	20	-9.61	488|811|821|2597|2923|3309|3312|3688|3939|5034|5479|6238|7150|7184|7415|7531|9601|10130|27044|100240709	ATP2A2|CALR|CANX|GAPDH|PDIA3|HSPA5|HSPA8|ITGB1|LDHA|P4HB|PPIB|RRBP1|TOP1|HSP90B1|VCP|YWHAE|PDIA4|PDIA6|SND1|GAPDHP44
COVID348	RNA_Wilk_B-cells_patient-C6_Down	34	scRNA-seq, B cells, SARS-CoV-2 vs Healthy, 2d post onset: A single-cell atlas of the peripheral immune response to severe COVID-19 {https://www.medrxiv.org/content/10.1101/2020.04.17.20069930v1.full.pdf}	5	-2.52	1655|1915|1938|4673|26986	DDX5|EEF1A1|EEF2|NAP1L1|PABPC1
COVID347	RNA_Wilk_B-cells_patient-C6_Up	114	scRNA-seq, B cells, SARS-CoV-2 vs Healthy, 2d post onset: A single-cell atlas of the peripheral immune response to severe COVID-19 {https://www.medrxiv.org/content/10.1101/2020.04.17.20069930v1.full.pdf}	12	-3.87	87|306|1992|2597|2821|3939|5034|5226|6888|8895|81611|100240709	ACTN1|ANXA3|SERPINB1|GAPDH|GPI|LDHA|P4HB|PGD|TALDO1|CPNE3|ANP32E|GAPDHP44
COVID350	RNA_Wilk_B-cells_patient-C7_Down	42	scRNA-seq, B cells, SARS-CoV-2 vs Healthy, 12d post onset: A single-cell atlas of the peripheral immune response to severe COVID-19 {https://www.medrxiv.org/content/10.1101/2020.04.17.20069930v1.full.pdf}	4	-1.46	1655|3181|10521|23451	DDX5|HNRNPA2B1|DDX17|SF3B1
COVID245	RNA_Wilk_CD14+Monocytes_patient-C1A-mild_Down	58	scRNA-seq, CD14+ Monocytes, SARS-CoV-2 vs Healthy, 9d post onset: A single-cell atlas of the peripheral immune response to severe COVID-19 {https://www.medrxiv.org/content/10.1101/2020.04.17.20069930v1.full.pdf}	7	-2.82	217|1915|1938|2950|4673|26986|51386	ALDH2|EEF1A1|EEF2|GSTP1|NAP1L1|PABPC1|EIF3L
COVID244	RNA_Wilk_CD14+Monocytes_patient-C1A-mild_Up	82	scRNA-seq, CD14+ Monocytes, SARS-CoV-2 vs Healthy, 9d post onset: A single-cell atlas of the peripheral immune response to severe COVID-19 {https://www.medrxiv.org/content/10.1101/2020.04.17.20069930v1.full.pdf}	2	-0.15	3936|7170	LCP1|TPM3
COVID247	RNA_Wilk_CD14+Monocytes_patient-C1B-severe_Down	62	scRNA-seq, CD14+ Monocytes, SARS-CoV-2 vs Healthy, 11d post onset: A single-cell atlas of the peripheral immune response to severe COVID-19 {https://www.medrxiv.org/content/10.1101/2020.04.17.20069930v1.full.pdf}	9	-4.11	1915|1938|2950|3312|3326|4673|7316|26986|51386	EEF1A1|EEF2|GSTP1|HSPA8|HSP90AB1|NAP1L1|UBC|PABPC1|EIF3L
COVID246	RNA_Wilk_CD14+Monocytes_patient-C1B-severe_Up	77	scRNA-seq, CD14+ Monocytes, SARS-CoV-2 vs Healthy, 11d post onset: A single-cell atlas of the peripheral immune response to severe COVID-19 {https://www.medrxiv.org/content/10.1101/2020.04.17.20069930v1.full.pdf}	8	-2.72	60|1992|2023|3936|3939|4627|5226|10487	ACTB|SERPINB1|ENO1|LCP1|LDHA|MYH9|PGD|CAP1
COVID249	RNA_Wilk_CD14+Monocytes_patient-C2_Down	65	scRNA-seq, CD14+ Monocytes, SARS-CoV-2 vs Healthy, 16d post onset: A single-cell atlas of the peripheral immune response to severe COVID-19 {https://www.medrxiv.org/content/10.1101/2020.04.17.20069930v1.full.pdf}	8	-3.21	217|1915|1938|2950|3312|3326|4673|26986	ALDH2|EEF1A1|EEF2|GSTP1|HSPA8|HSP90AB1|NAP1L1|PABPC1
COVID248	RNA_Wilk_CD14+Monocytes_patient-C2_Up	63	scRNA-seq, CD14+ Monocytes, SARS-CoV-2 vs Healthy, 16d post onset: A single-cell atlas of the peripheral immune response to severe COVID-19 {https://www.medrxiv.org/content/10.1101/2020.04.17.20069930v1.full.pdf}	8	-3.30	60|1992|2023|3939|4627|5226|7170|7431	ACTB|SERPINB1|ENO1|LDHA|MYH9|PGD|TPM3|VIM
COVID251	RNA_Wilk_CD14+Monocytes_patient-C3_Down	61	scRNA-seq, CD14+ Monocytes, SARS-CoV-2 vs Healthy, 9d post onset: A single-cell atlas of the peripheral immune response to severe COVID-19 {https://www.medrxiv.org/content/10.1101/2020.04.17.20069930v1.full.pdf}	8	-3.40	217|1655|1915|1938|2950|4673|7316|26986	ALDH2|DDX5|EEF1A1|EEF2|GSTP1|NAP1L1|UBC|PABPC1
COVID250	RNA_Wilk_CD14+Monocytes_patient-C3_Up	51	scRNA-seq, CD14+ Monocytes, SARS-CoV-2 vs Healthy, 9d post onset: A single-cell atlas of the peripheral immune response to severe COVID-19 {https://www.medrxiv.org/content/10.1101/2020.04.17.20069930v1.full.pdf}	4	-1.20	60|2023|3320|7170	ACTB|ENO1|HSP90AA1|TPM3
COVID253	RNA_Wilk_CD14+Monocytes_patient-C4_Down	102	scRNA-seq, CD14+ Monocytes, SARS-CoV-2 vs Healthy, 9d post onset: A single-cell atlas of the peripheral immune response to severe COVID-19 {https://www.medrxiv.org/content/10.1101/2020.04.17.20069930v1.full.pdf}	8	-1.98	217|1915|1938|2950|4673|8531|26986|51386	ALDH2|EEF1A1|EEF2|GSTP1|NAP1L1|YBX3|PABPC1|EIF3L
COVID252	RNA_Wilk_CD14+Monocytes_patient-C4_Up	80	scRNA-seq, CD14+ Monocytes, SARS-CoV-2 vs Healthy, 9d post onset: A single-cell atlas of the peripheral immune response to severe COVID-19 {https://www.medrxiv.org/content/10.1101/2020.04.17.20069930v1.full.pdf}	8	-2.61	60|302|811|2023|2597|3936|8826|100240709	ACTB|ANXA2|CALR|ENO1|GAPDH|LCP1|IQGAP1|GAPDHP44
COVID255	RNA_Wilk_CD14+Monocytes_patient-C5_Down	146	scRNA-seq, CD14+ Monocytes, SARS-CoV-2 vs Healthy, 15d post onset: A single-cell atlas of the peripheral immune response to severe COVID-19 {https://www.medrxiv.org/content/10.1101/2020.04.17.20069930v1.full.pdf}	7	-0.85	1915|1938|2950|4673|26156|26986|51386	EEF1A1|EEF2|GSTP1|NAP1L1|RSL1D1|PABPC1|EIF3L
COVID254	RNA_Wilk_CD14+Monocytes_patient-C5_Up	106	scRNA-seq, CD14+ Monocytes, SARS-CoV-2 vs Healthy, 15d post onset: A single-cell atlas of the peripheral immune response to severe COVID-19 {https://www.medrxiv.org/content/10.1101/2020.04.17.20069930v1.full.pdf}	19	-9.66	60|302|309|811|2023|2597|2923|3309|3312|3320|3326|3939|6238|7170|7171|7184|7532|10487|100240709	ACTB|ANXA2|ANXA6|CALR|ENO1|GAPDH|PDIA3|HSPA5|HSPA8|HSP90AA1|HSP90AB1|LDHA|RRBP1|TPM3|TPM4|HSP90B1|YWHAG|CAP1|GAPDHP44
COVID257	RNA_Wilk_CD14+Monocytes_patient-C6_Down	89	scRNA-seq, CD14+ Monocytes, SARS-CoV-2 vs Healthy, 2d post onset: A single-cell atlas of the peripheral immune response to severe COVID-19 {https://www.medrxiv.org/content/10.1101/2020.04.17.20069930v1.full.pdf}	13	-5.72	216|217|1655|1915|1938|2950|3326|4673|4691|8761|10521|26986|51386	ALDH1A1|ALDH2|DDX5|EEF1A1|EEF2|GSTP1|HSP90AB1|NAP1L1|NCL|PABPC4|DDX17|PABPC1|EIF3L
COVID256	RNA_Wilk_CD14+Monocytes_patient-C6_Up	157	scRNA-seq, CD14+ Monocytes, SARS-CoV-2 vs Healthy, 2d post onset: A single-cell atlas of the peripheral immune response to severe COVID-19 {https://www.medrxiv.org/content/10.1101/2020.04.17.20069930v1.full.pdf}	18	-6.08	60|302|309|1213|1992|2023|2597|3939|5226|6238|7170|7171|7430|7532|8826|9555|10487|100240709	ACTB|ANXA2|ANXA6|CLTC|SERPINB1|ENO1|GAPDH|LDHA|PGD|RRBP1|TPM3|TPM4|EZR|YWHAG|IQGAP1|MACROH2A1|CAP1|GAPDHP44
COVID259	RNA_Wilk_CD14+Monocytes_patient-C7_Down	34	scRNA-seq, CD14+ Monocytes, SARS-CoV-2 vs Healthy, 12d post onset: A single-cell atlas of the peripheral immune response to severe COVID-19 {https://www.medrxiv.org/content/10.1101/2020.04.17.20069930v1.full.pdf}	4	-1.76	1655|1938|10521|26986	DDX5|EEF2|DDX17|PABPC1
COVID261	RNA_Wilk_CD16+Monocytes_patient-C1A-mild_Down	17	scRNA-seq, CD16+ Monocytes, SARS-CoV-2 vs Healthy, 9d post onset: A single-cell atlas of the peripheral immune response to severe COVID-19 {https://www.medrxiv.org/content/10.1101/2020.04.17.20069930v1.full.pdf}	4	-2.88	1915|1938|4673|26986	EEF1A1|EEF2|NAP1L1|PABPC1
COVID263	RNA_Wilk_CD16+Monocytes_patient-C1B-severe_Down	12	scRNA-seq, CD16+ Monocytes, SARS-CoV-2 vs Healthy, 11d post onset: A single-cell atlas of the peripheral immune response to severe COVID-19 {https://www.medrxiv.org/content/10.1101/2020.04.17.20069930v1.full.pdf}	5	-4.84	1915|1938|4673|7316|26986	EEF1A1|EEF2|NAP1L1|UBC|PABPC1
COVID262	RNA_Wilk_CD16+Monocytes_patient-C1B-severe_Up	49	scRNA-seq, CD16+ Monocytes, SARS-CoV-2 vs Healthy, 11d post onset: A single-cell atlas of the peripheral immune response to severe COVID-19 {https://www.medrxiv.org/content/10.1101/2020.04.17.20069930v1.full.pdf}	1	-0.11	3920	LAMP2
COVID265	RNA_Wilk_CD16+Monocytes_patient-C3_Down	1	scRNA-seq, CD16+ Monocytes, SARS-CoV-2 vs Healthy, 9d post onset: A single-cell atlas of the peripheral immune response to severe COVID-19 {https://www.medrxiv.org/content/10.1101/2020.04.17.20069930v1.full.pdf}	1	-1.53	4673	NAP1L1
COVID264	RNA_Wilk_CD16+Monocytes_patient-C3_Up	39	scRNA-seq, CD16+ Monocytes, SARS-CoV-2 vs Healthy, 9d post onset: A single-cell atlas of the peripheral immune response to severe COVID-19 {https://www.medrxiv.org/content/10.1101/2020.04.17.20069930v1.full.pdf}	3	-0.97	217|3303|3320	ALDH2|HSPA1A|HSP90AA1
COVID267	RNA_Wilk_CD16+Monocytes_patient-C4_Down	16	scRNA-seq, CD16+ Monocytes, SARS-CoV-2 vs Healthy, 9d post onset: A single-cell atlas of the peripheral immune response to severe COVID-19 {https://www.medrxiv.org/content/10.1101/2020.04.17.20069930v1.full.pdf}	4	-2.99	1915|1938|4673|26986	EEF1A1|EEF2|NAP1L1|PABPC1
COVID266	RNA_Wilk_CD16+Monocytes_patient-C4_Up	77	scRNA-seq, CD16+ Monocytes, SARS-CoV-2 vs Healthy, 9d post onset: A single-cell atlas of the peripheral immune response to severe COVID-19 {https://www.medrxiv.org/content/10.1101/2020.04.17.20069930v1.full.pdf}	1	-0.04	3920	LAMP2
COVID269	RNA_Wilk_CD16+Monocytes_patient-C5_Down	6	scRNA-seq, CD16+ Monocytes, SARS-CoV-2 vs Healthy, 15d post onset: A single-cell atlas of the peripheral immune response to severe COVID-19 {https://www.medrxiv.org/content/10.1101/2020.04.17.20069930v1.full.pdf}	3	-3.32	1915|4673|26986	EEF1A1|NAP1L1|PABPC1
COVID268	RNA_Wilk_CD16+Monocytes_patient-C5_Up	101	scRNA-seq, CD16+ Monocytes, SARS-CoV-2 vs Healthy, 15d post onset: A single-cell atlas of the peripheral immune response to severe COVID-19 {https://www.medrxiv.org/content/10.1101/2020.04.17.20069930v1.full.pdf}	2	-0.09	4000|7171	LMNA|TPM4
COVID272	RNA_Wilk_CD16+Monocytes_patient-C7_Down	27	scRNA-seq, CD16+ Monocytes, SARS-CoV-2 vs Healthy, 12d post onset: A single-cell atlas of the peripheral immune response to severe COVID-19 {https://www.medrxiv.org/content/10.1101/2020.04.17.20069930v1.full.pdf}	6	-3.95	1655|3181|3326|4673|10521|26986	DDX5|HNRNPA2B1|HSP90AB1|NAP1L1|DDX17|PABPC1
COVID320	RNA_Wilk_CD4+T-cells_patient-C1A-mild_Down	34	scRNA-seq, CD4+ T cells, SARS-CoV-2 vs Healthy, 9d post onset: A single-cell atlas of the peripheral immune response to severe COVID-19 {https://www.medrxiv.org/content/10.1101/2020.04.17.20069930v1.full.pdf}	8	-5.31	1915|1938|3312|3945|4673|10521|26986|51386	EEF1A1|EEF2|HSPA8|LDHB|NAP1L1|DDX17|PABPC1|EIF3L
COVID319	RNA_Wilk_CD4+T-cells_patient-C1A-mild_Up	40	scRNA-seq, CD4+ T cells, SARS-CoV-2 vs Healthy, 9d post onset: A single-cell atlas of the peripheral immune response to severe COVID-19 {https://www.medrxiv.org/content/10.1101/2020.04.17.20069930v1.full.pdf}	3	-0.94	3309|3320|7316	HSPA5|HSP90AA1|UBC
COVID322	RNA_Wilk_CD4+T-cells_patient-C1B-severe_Down	7	scRNA-seq, CD4+ T cells, SARS-CoV-2 vs Healthy, 11d post onset: A single-cell atlas of the peripheral immune response to severe COVID-19 {https://www.medrxiv.org/content/10.1101/2020.04.17.20069930v1.full.pdf}	1	-0.72	26986	PABPC1
COVID321	RNA_Wilk_CD4+T-cells_patient-C1B-severe_Up	13	scRNA-seq, CD4+ T cells, SARS-CoV-2 vs Healthy, 11d post onset: A single-cell atlas of the peripheral immune response to severe COVID-19 {https://www.medrxiv.org/content/10.1101/2020.04.17.20069930v1.full.pdf}	1	-0.49	3936	LCP1
COVID324	RNA_Wilk_CD4+T-cells_patient-C2_Down	10	scRNA-seq, CD4+ T cells, SARS-CoV-2 vs Healthy, 16d post onset: A single-cell atlas of the peripheral immune response to severe COVID-19 {https://www.medrxiv.org/content/10.1101/2020.04.17.20069930v1.full.pdf}	1	-0.59	3312	HSPA8
COVID323	RNA_Wilk_CD4+T-cells_patient-C2_Up	22	scRNA-seq, CD4+ T cells, SARS-CoV-2 vs Healthy, 16d post onset: A single-cell atlas of the peripheral immune response to severe COVID-19 {https://www.medrxiv.org/content/10.1101/2020.04.17.20069930v1.full.pdf}	1	-0.32	3187	HNRNPH1
COVID325	RNA_Wilk_CD4+T-cells_patient-C3_Up	15	scRNA-seq, CD4+ T cells, SARS-CoV-2 vs Healthy, 9d post onset: A single-cell atlas of the peripheral immune response to severe COVID-19 {https://www.medrxiv.org/content/10.1101/2020.04.17.20069930v1.full.pdf}	3	-2.05	3309|3320|3326	HSPA5|HSP90AA1|HSP90AB1
COVID328	RNA_Wilk_CD4+T-cells_patient-C4_Down	31	scRNA-seq, CD4+ T cells, SARS-CoV-2 vs Healthy, 9d post onset: A single-cell atlas of the peripheral immune response to severe COVID-19 {https://www.medrxiv.org/content/10.1101/2020.04.17.20069930v1.full.pdf}	4	-1.90	1915|1938|10521|26986	EEF1A1|EEF2|DDX17|PABPC1
COVID327	RNA_Wilk_CD4+T-cells_patient-C4_Up	24	scRNA-seq, CD4+ T cells, SARS-CoV-2 vs Healthy, 9d post onset: A single-cell atlas of the peripheral immune response to severe COVID-19 {https://www.medrxiv.org/content/10.1101/2020.04.17.20069930v1.full.pdf}	3	-1.49	60|811|3936	ACTB|CALR|LCP1
COVID330	RNA_Wilk_CD4+T-cells_patient-C5_Down	32	scRNA-seq, CD4+ T cells, SARS-CoV-2 vs Healthy, 15d post onset: A single-cell atlas of the peripheral immune response to severe COVID-19 {https://www.medrxiv.org/content/10.1101/2020.04.17.20069930v1.full.pdf}	5	-2.64	1915|1938|3945|10521|26986	EEF1A1|EEF2|LDHB|DDX17|PABPC1
COVID332	RNA_Wilk_CD4+T-cells_patient-C6_Down	12	scRNA-seq, CD4+ T cells, SARS-CoV-2 vs Healthy, 2d post onset: A single-cell atlas of the peripheral immune response to severe COVID-19 {https://www.medrxiv.org/content/10.1101/2020.04.17.20069930v1.full.pdf}	3	-2.34	1915|1938|10521	EEF1A1|EEF2|DDX17
COVID331	RNA_Wilk_CD4+T-cells_patient-C6_Up	39	scRNA-seq, CD4+ T cells, SARS-CoV-2 vs Healthy, 2d post onset: A single-cell atlas of the peripheral immune response to severe COVID-19 {https://www.medrxiv.org/content/10.1101/2020.04.17.20069930v1.full.pdf}	1	-0.16	9188	DDX21
COVID334	RNA_Wilk_CD4+T-cells_patient-C7_Down	11	scRNA-seq, CD4+ T cells, SARS-CoV-2 vs Healthy, 12d post onset: A single-cell atlas of the peripheral immune response to severe COVID-19 {https://www.medrxiv.org/content/10.1101/2020.04.17.20069930v1.full.pdf}	1	-0.55	10521	DDX17
COVID333	RNA_Wilk_CD4+T-cells_patient-C7_Up	8	scRNA-seq, CD4+ T cells, SARS-CoV-2 vs Healthy, 12d post onset: A single-cell atlas of the peripheral immune response to severe COVID-19 {https://www.medrxiv.org/content/10.1101/2020.04.17.20069930v1.full.pdf}	1	-0.67	3939	LDHA
COVID304	RNA_Wilk_CD8+T-cells_patient-C1A-mild_Down	23	scRNA-seq, CD8+ T cells, SARS-CoV-2 vs Healthy, 9d post onset: A single-cell atlas of the peripheral immune response to severe COVID-19 {https://www.medrxiv.org/content/10.1101/2020.04.17.20069930v1.full.pdf}	4	-2.37	1915|1938|3312|26986	EEF1A1|EEF2|HSPA8|PABPC1
COVID306	RNA_Wilk_CD8+T-cells_patient-C1B-severe_Down	9	scRNA-seq, CD8+ T cells, SARS-CoV-2 vs Healthy, 11d post onset: A single-cell atlas of the peripheral immune response to severe COVID-19 {https://www.medrxiv.org/content/10.1101/2020.04.17.20069930v1.full.pdf}	3	-2.73	1915|1938|26986	EEF1A1|EEF2|PABPC1
COVID308	RNA_Wilk_CD8+T-cells_patient-C2_Down	10	scRNA-seq, CD8+ T cells, SARS-CoV-2 vs Healthy, 16d post onset: A single-cell atlas of the peripheral immune response to severe COVID-19 {https://www.medrxiv.org/content/10.1101/2020.04.17.20069930v1.full.pdf}	1	-0.59	1915	EEF1A1
COVID307	RNA_Wilk_CD8+T-cells_patient-C2_Up	11	scRNA-seq, CD8+ T cells, SARS-CoV-2 vs Healthy, 16d post onset: A single-cell atlas of the peripheral immune response to severe COVID-19 {https://www.medrxiv.org/content/10.1101/2020.04.17.20069930v1.full.pdf}	4	-3.68	60|3936|7431|8826	ACTB|LCP1|VIM|IQGAP1
COVID309	RNA_Wilk_CD8+T-cells_patient-C3_Up	34	scRNA-seq, CD8+ T cells, SARS-CoV-2 vs Healthy, 9d post onset: A single-cell atlas of the peripheral immune response to severe COVID-19 {https://www.medrxiv.org/content/10.1101/2020.04.17.20069930v1.full.pdf}	8	-5.31	60|2023|3181|3309|3312|3320|3326|7431	ACTB|ENO1|HNRNPA2B1|HSPA5|HSPA8|HSP90AA1|HSP90AB1|VIM
COVID312	RNA_Wilk_CD8+T-cells_patient-C4_Down	31	scRNA-seq, CD8+ T cells, SARS-CoV-2 vs Healthy, 9d post onset: A single-cell atlas of the peripheral immune response to severe COVID-19 {https://www.medrxiv.org/content/10.1101/2020.04.17.20069930v1.full.pdf}	3	-1.20	1915|1938|26986	EEF1A1|EEF2|PABPC1
COVID311	RNA_Wilk_CD8+T-cells_patient-C4_Up	22	scRNA-seq, CD8+ T cells, SARS-CoV-2 vs Healthy, 9d post onset: A single-cell atlas of the peripheral immune response to severe COVID-19 {https://www.medrxiv.org/content/10.1101/2020.04.17.20069930v1.full.pdf}	3	-1.59	60|811|3936	ACTB|CALR|LCP1
COVID314	RNA_Wilk_CD8+T-cells_patient-C5_Down	45	scRNA-seq, CD8+ T cells, SARS-CoV-2 vs Healthy, 15d post onset: A single-cell atlas of the peripheral immune response to severe COVID-19 {https://www.medrxiv.org/content/10.1101/2020.04.17.20069930v1.full.pdf}	4	-1.36	1655|1915|1938|26986	DDX5|EEF1A1|EEF2|PABPC1
COVID313	RNA_Wilk_CD8+T-cells_patient-C5_Up	43	scRNA-seq, CD8+ T cells, SARS-CoV-2 vs Healthy, 15d post onset: A single-cell atlas of the peripheral immune response to severe COVID-19 {https://www.medrxiv.org/content/10.1101/2020.04.17.20069930v1.full.pdf}	1	-0.14	3006	H1-2
COVID316	RNA_Wilk_CD8+T-cells_patient-C6_Down	11	scRNA-seq, CD8+ T cells, SARS-CoV-2 vs Healthy, 2d post onset: A single-cell atlas of the peripheral immune response to severe COVID-19 {https://www.medrxiv.org/content/10.1101/2020.04.17.20069930v1.full.pdf}	2	-1.40	1655|1915	DDX5|EEF1A1
COVID315	RNA_Wilk_CD8+T-cells_patient-C6_Up	43	scRNA-seq, CD8+ T cells, SARS-CoV-2 vs Healthy, 2d post onset: A single-cell atlas of the peripheral immune response to severe COVID-19 {https://www.medrxiv.org/content/10.1101/2020.04.17.20069930v1.full.pdf}	3	-0.87	2597|3939|100240709	GAPDH|LDHA|GAPDHP44
COVID318	RNA_Wilk_CD8+T-cells_patient-C7_Down	12	scRNA-seq, CD8+ T cells, SARS-CoV-2 vs Healthy, 12d post onset: A single-cell atlas of the peripheral immune response to severe COVID-19 {https://www.medrxiv.org/content/10.1101/2020.04.17.20069930v1.full.pdf}	1	-0.52	10521	DDX17
COVID273	RNA_Wilk_Dendritic-cells_patient-C1A-mild_Up	40	scRNA-seq, Dendritic cells, SARS-CoV-2 vs Healthy, 9d post onset: A single-cell atlas of the peripheral immune response to severe COVID-19 {https://www.medrxiv.org/content/10.1101/2020.04.17.20069930v1.full.pdf}	1	-0.16	3309	HSPA5
COVID278	RNA_Wilk_Dendritic-cells_patient-C3_Up	12	scRNA-seq, Dendritic cells, SARS-CoV-2 vs Healthy, 9d post onset: A single-cell atlas of the peripheral immune response to severe COVID-19 {https://www.medrxiv.org/content/10.1101/2020.04.17.20069930v1.full.pdf}	4	-3.51	3309|3312|3320|3326	HSPA5|HSPA8|HSP90AA1|HSP90AB1
COVID281	RNA_Wilk_Dendritic-cells_patient-C4_Down	18	scRNA-seq, Dendritic cells, SARS-CoV-2 vs Healthy, 9d post onset: A single-cell atlas of the peripheral immune response to severe COVID-19 {https://www.medrxiv.org/content/10.1101/2020.04.17.20069930v1.full.pdf}	6	-5.06	217|1915|1938|7431|26986|51386	ALDH2|EEF1A1|EEF2|VIM|PABPC1|EIF3L
COVID283	RNA_Wilk_Dendritic-cells_patient-C5_Down	23	scRNA-seq, Dendritic cells, SARS-CoV-2 vs Healthy, 15d post onset: A single-cell atlas of the peripheral immune response to severe COVID-19 {https://www.medrxiv.org/content/10.1101/2020.04.17.20069930v1.full.pdf}	5	-3.32	1915|1938|4673|26986|51386	EEF1A1|EEF2|NAP1L1|PABPC1|EIF3L
COVID282	RNA_Wilk_Dendritic-cells_patient-C5_Up	73	scRNA-seq, Dendritic cells, SARS-CoV-2 vs Healthy, 15d post onset: A single-cell atlas of the peripheral immune response to severe COVID-19 {https://www.medrxiv.org/content/10.1101/2020.04.17.20069930v1.full.pdf}	12	-5.88	60|488|811|2023|3309|3312|3326|3939|4478|5464|9601|10487	ACTB|ATP2A2|CALR|ENO1|HSPA5|HSPA8|HSP90AB1|LDHA|MSN|PPA1|PDIA4|CAP1
COVID284	RNA_Wilk_Dendritic-cells_patient-C6_Up	18	scRNA-seq, Dendritic cells, SARS-CoV-2 vs Healthy, 2d post onset: A single-cell atlas of the peripheral immune response to severe COVID-19 {https://www.medrxiv.org/content/10.1101/2020.04.17.20069930v1.full.pdf}	1	-0.38	5226	PGD
COVID286	RNA_Wilk_Dendritic-cells_patient-C7_Down	27	scRNA-seq, Dendritic cells, SARS-CoV-2 vs Healthy, 12d post onset: A single-cell atlas of the peripheral immune response to severe COVID-19 {https://www.medrxiv.org/content/10.1101/2020.04.17.20069930v1.full.pdf}	5	-2.99	1655|1938|3187|10521|26986	DDX5|EEF2|HNRNPH1|DDX17|PABPC1
COVID285	RNA_Wilk_Dendritic-cells_patient-C7_Up	29	scRNA-seq, Dendritic cells, SARS-CoV-2 vs Healthy, 12d post onset: A single-cell atlas of the peripheral immune response to severe COVID-19 {https://www.medrxiv.org/content/10.1101/2020.04.17.20069930v1.full.pdf}	2	-0.68	60|2023	ACTB|ENO1
COVID288	RNA_Wilk_NK-cells_patient-C1A-mild_Down	16	scRNA-seq, NK cells, SARS-CoV-2 vs Healthy, 9d post onset: A single-cell atlas of the peripheral immune response to severe COVID-19 {https://www.medrxiv.org/content/10.1101/2020.04.17.20069930v1.full.pdf}	3	-1.97	1915|1938|3312	EEF1A1|EEF2|HSPA8
COVID290	RNA_Wilk_NK-cells_patient-C1B-severe_Down	14	scRNA-seq, NK cells, SARS-CoV-2 vs Healthy, 11d post onset: A single-cell atlas of the peripheral immune response to severe COVID-19 {https://www.medrxiv.org/content/10.1101/2020.04.17.20069930v1.full.pdf}	1	-0.46	26986	PABPC1
COVID292	RNA_Wilk_NK-cells_patient-C2_Down	7	scRNA-seq, NK cells, SARS-CoV-2 vs Healthy, 16d post onset: A single-cell atlas of the peripheral immune response to severe COVID-19 {https://www.medrxiv.org/content/10.1101/2020.04.17.20069930v1.full.pdf}	1	-0.72	3312	HSPA8
COVID291	RNA_Wilk_NK-cells_patient-C2_Up	5	scRNA-seq, NK cells, SARS-CoV-2 vs Healthy, 16d post onset: A single-cell atlas of the peripheral immune response to severe COVID-19 {https://www.medrxiv.org/content/10.1101/2020.04.17.20069930v1.full.pdf}	2	-2.09	60|3187	ACTB|HNRNPH1
COVID293	RNA_Wilk_NK-cells_patient-C3_Up	25	scRNA-seq, NK cells, SARS-CoV-2 vs Healthy, 9d post onset: A single-cell atlas of the peripheral immune response to severe COVID-19 {https://www.medrxiv.org/content/10.1101/2020.04.17.20069930v1.full.pdf}	6	-4.15	60|3309|3312|3320|3326|7431	ACTB|HSPA5|HSPA8|HSP90AA1|HSP90AB1|VIM
COVID296	RNA_Wilk_NK-cells_patient-C4_Down	22	scRNA-seq, NK cells, SARS-CoV-2 vs Healthy, 9d post onset: A single-cell atlas of the peripheral immune response to severe COVID-19 {https://www.medrxiv.org/content/10.1101/2020.04.17.20069930v1.full.pdf}	1	-0.32	1938	EEF2
COVID295	RNA_Wilk_NK-cells_patient-C4_Up	24	scRNA-seq, NK cells, SARS-CoV-2 vs Healthy, 9d post onset: A single-cell atlas of the peripheral immune response to severe COVID-19 {https://www.medrxiv.org/content/10.1101/2020.04.17.20069930v1.full.pdf}	3	-1.49	60|811|10487	ACTB|CALR|CAP1
COVID298	RNA_Wilk_NK-cells_patient-C5_Down	29	scRNA-seq, NK cells, SARS-CoV-2 vs Healthy, 15d post onset: A single-cell atlas of the peripheral immune response to severe COVID-19 {https://www.medrxiv.org/content/10.1101/2020.04.17.20069930v1.full.pdf}	3	-1.28	1915|1938|26986	EEF1A1|EEF2|PABPC1
COVID300	RNA_Wilk_NK-cells_patient-C6_Down	4	scRNA-seq, NK cells, SARS-CoV-2 vs Healthy, 2d post onset: A single-cell atlas of the peripheral immune response to severe COVID-19 {https://www.medrxiv.org/content/10.1101/2020.04.17.20069930v1.full.pdf}	1	-0.95	1655	DDX5
COVID302	RNA_Wilk_NK-cells_patient-C7_Down	30	scRNA-seq, NK cells, SARS-CoV-2 vs Healthy, 12d post onset: A single-cell atlas of the peripheral immune response to severe COVID-19 {https://www.medrxiv.org/content/10.1101/2020.04.17.20069930v1.full.pdf}	5	-2.77	1655|1938|6711|23451|26986	DDX5|EEF2|SPTBN1|SF3B1|PABPC1
COVID043	RNA_Wyler_Caco-2_12h_Down	126	RNA-seq, Caco-2, SARS-CoV-2 vs uninfected, 12h: Bulk and single-cell gene expression profiling of SARS-CoV-2 infected human cell lines identifies molecular targets for therapeutic intervention {https://www.biorxiv.org/content/10.1101/2020.05.05.079194v1}	2	-0.05	174|213	AFP|ALB
COVID045	RNA_Wyler_Caco-2_24h_Down	33	RNA-seq, Caco-2, SARS-CoV-2 vs uninfected, 24h: Bulk and single-cell gene expression profiling of SARS-CoV-2 infected human cell lines identifies molecular targets for therapeutic intervention {https://www.biorxiv.org/content/10.1101/2020.05.05.079194v1}	1	-0.20	174	AFP
COVID046	RNA_Wyler_Caco-2_24h_Up	97	RNA-seq, Caco-2, SARS-CoV-2 vs uninfected, 24h: Bulk and single-cell gene expression profiling of SARS-CoV-2 infected human cell lines identifies molecular targets for therapeutic intervention {https://www.biorxiv.org/content/10.1101/2020.05.05.079194v1}	1	-0.02	8349	H2BC21
COVID047	RNA_Wyler_Calu-3_12h_Down	195	RNA-seq, Calu-3, SARS-CoV-2 vs uninfected, 12h: Bulk and single-cell gene expression profiling of SARS-CoV-2 infected human cell lines identifies molecular targets for therapeutic intervention {https://www.biorxiv.org/content/10.1101/2020.05.05.079194v1}	2	-0.01	2318|4131	FLNC|MAP1B
COVID048	RNA_Wyler_Calu-3_12h_Up	300	RNA-seq, Calu-3, SARS-CoV-2 vs uninfected, 12h: Bulk and single-cell gene expression profiling of SARS-CoV-2 infected human cell lines identifies molecular targets for therapeutic intervention {https://www.biorxiv.org/content/10.1101/2020.05.05.079194v1}	2	-0.00	4343|7052	MOV10|TGM2
COVID049	RNA_Wyler_Calu-3_24h_Down	300	RNA-seq, Calu-3, SARS-CoV-2 vs uninfected, 24h: Bulk and single-cell gene expression profiling of SARS-CoV-2 infected human cell lines identifies molecular targets for therapeutic intervention {https://www.biorxiv.org/content/10.1101/2020.05.05.079194v1}	5	-0.02	1891|2052|5591|7168|7431	ECH1|EPHX1|PRKDC|TPM1|VIM
COVID050	RNA_Wyler_Calu-3_24h_Up	300	RNA-seq, Calu-3, SARS-CoV-2 vs uninfected, 24h: Bulk and single-cell gene expression profiling of SARS-CoV-2 infected human cell lines identifies molecular targets for therapeutic intervention {https://www.biorxiv.org/content/10.1101/2020.05.05.079194v1}	3	-0.00	4343|6520|7052	MOV10|SLC3A2|TGM2
COVID051	RNA_Xiong_BALF_Down	299	RNA-seq, BALF, SARS-CoV-2 vs uninfected: Transcriptomic characteristics of bronchoalveolar lavage fluid and peripheral blood mononuclear cells in COVID-19 patients {https://www.tandfonline.com/ doi/full/10.1080/22221751.2020.1747363}	20	-3.25	47|1642|2316|3688|4000|4627|5226|5339|5447|5976|6510|6520|6628|8662|9343|9601|9961|10130|23481|50951	ACLY|DDB1|FLNA|ITGB1|LMNA|MYH9|PGD|PLEC|POR|UPF1|SLC1A5|SLC3A2|SNRPB|EIF3B|EFTUD2|PDIA4|MVP|PDIA6|PES1|MMVP1
COVID052	RNA_Xiong_BALF_Up	300	RNA-seq, BALF, SARS-CoV-2 vs uninfected: Transcriptomic characteristics of bronchoalveolar lavage fluid and peripheral blood mononuclear cells in COVID-19 patients {https://www.tandfonline.com/ doi/full/10.1080/22221751.2020.1747363}	15	-1.48	1915|3006|6128|6129|6130|6136|6165|6176|6181|6202|6210|6222|6711|161406|100131863	EEF1A1|H1-2|RPL6|RPL7|RPL7A|RPL12|RPL35A|RPLP1|RPLP2|RPS8|RPS15A|RPS18|SPTBN1|RPL7AP10|RPS18P5
COVID053	RNA_Xiong_PBMC_Down	263	RNA-seq, PBMC, SARS-CoV-2 vs uninfected: Transcriptomic characteristics of bronchoalveolar lavage fluid and peripheral blood mononuclear cells in COVID-19 patients {https://www.tandfonline.com/ doi/full/10.1080/22221751.2020.1747363}	2	-0.00	2|7169	A2M|TPM2
COVID054	RNA_Xiong_PBMC_Up	300	RNA-seq, PBMC, SARS-CoV-2 vs uninfected: Transcriptomic characteristics of bronchoalveolar lavage fluid and peripheral blood mononuclear cells in COVID-19 patients {https://www.tandfonline.com/ doi/full/10.1080/22221751.2020.1747363}	10	-0.40	506|2023|2597|4643|5052|10935|23646|29088|51253|100240709	ATP5F1B|ENO1|GAPDH|MYO1E|PRDX1|PRDX3|PLD3|MRPL15|MRPL37|GAPDHP44
COVID362	RNA_Zhang_B-cells_severe-and-moderate_Up	75	scRNA-seq, B cells, Severe and moderate SARS-CoV-2 vs Healthy donors, Post admission: Single-cell landscape of immunological responses in patients with COVID-19 {https://www.nature.com/articles/s41590-020-0762-x#Sec28}	2	-0.18	5479|7316	PPIB|UBC
COVID360	RNA_Zhang_B-cells_severe-only_Up	83	scRNA-seq, B cells, Severe SARS-CoV-2 vs Healthy donors, Post admission: Single-cell landscape of immunological responses in patients with COVID-19 {https://www.nature.com/articles/s41590-020-0762-x#Sec28}	15	-7.79	302|506|811|821|1192|2597|2923|3309|5034|6238|7184|9601|10130|10549|100240709	ANXA2|ATP5F1B|CALR|CANX|CLIC1|GAPDH|PDIA3|HSPA5|P4HB|RRBP1|HSP90B1|PDIA4|PDIA6|PRDX4|GAPDHP44
COVID352	RNA_Zhang_Monocytes_moderate-only_Up	26	scRNA-seq, Monocytes, Moderate SARS-CoV-2 vs Healthy donors, Post admission: Single-cell landscape of immunological responses in patients with COVID-19 {https://www.nature.com/articles/s41590-020-0762-x#Sec28}	1	-0.27	7316	UBC
COVID353	RNA_Zhang_Monocytes_severe-and-moderate_Up	128	scRNA-seq, Monocytes, Severe and moderate SARS-CoV-2 vs Healthy donors, Post admission: Single-cell landscape of immunological responses in patients with COVID-19 {https://www.nature.com/articles/s41590-020-0762-x#Sec28}	1	-0.01	6741	SSB
COVID351	RNA_Zhang_Monocytes_severe-only_Up	47	scRNA-seq, Monocytes, Severe SARS-CoV-2 vs Healthy donors, Post admission: Single-cell landscape of immunological responses in patients with COVID-19 {https://www.nature.com/articles/s41590-020-0762-x#Sec28}	7	-3.38	309|506|1992|3006|3320|5226|7184	ANXA6|ATP5F1B|SERPINB1|H1-2|HSP90AA1|PGD|HSP90B1
COVID356	RNA_Zhang_NK-cells_severe-and-moderate_Up	96	scRNA-seq, NK cells, Severe and moderate SARS-CoV-2 vs Healthy donors, Post admission: Single-cell landscape of immunological responses in patients with COVID-19 {https://www.nature.com/articles/s41590-020-0762-x#Sec28}	3	-0.26	60|302|7316	ACTB|ANXA2|UBC
COVID354	RNA_Zhang_NK-cells_severe-only_Up	45	scRNA-seq, NK cells, Severe SARS-CoV-2 vs Healthy donors, Post admission: Single-cell landscape of immunological responses in patients with COVID-19 {https://www.nature.com/articles/s41590-020-0762-x#Sec28}	2	-0.41	811|1192	CALR|CLIC1
COVID358	RNA_Zhang_T-cells_moderate-only_Up	19	scRNA-seq, T cells, Moderate SARS-CoV-2 vs Healthy donors, Post admission: Single-cell landscape of immunological responses in patients with COVID-19 {https://www.nature.com/articles/s41590-020-0762-x#Sec28}	1	-0.36	309	ANXA6
COVID359	RNA_Zhang_T-cells_severe-and-moderate_Up	140	scRNA-seq, T cells, Severe and moderate SARS-CoV-2 vs Healthy donors, Post admission: Single-cell landscape of immunological responses in patients with COVID-19 {https://www.nature.com/articles/s41590-020-0762-x#Sec28}	6	-0.63	60|302|1192|1891|7316|10487	ACTB|ANXA2|CLIC1|ECH1|UBC|CAP1
COVID357	RNA_Zhang_T-cells_severe-only_Up	79	scRNA-seq, T cells, Severe SARS-CoV-2 vs Healthy donors, Post admission: Single-cell landscape of immunological responses in patients with COVID-19 {https://www.nature.com/articles/s41590-020-0762-x#Sec28}	5	-1.07	506|811|1992|2950|7171	ATP5F1B|CALR|SERPINB1|GSTP1|TPM4
COVID226	Translatome_Bojkova_Caco-2_10h_Down	84	Translatome, Caco-2, SARS-CoV-2 vs Control, 10h: SARS-CoV-2 infected host cell proteomics reveal potential therapy targets {https://www.nature.com/articles/s41586-020-2332-7}	8	-2.48	216|217|1192|1915|6125|6194|9136|10236	ALDH1A1|ALDH2|CLIC1|EEF1A1|RPL5|RPS6|RRP9|HNRNPR
COVID228	Translatome_Bojkova_Caco-2_24h_Down	174	Translatome, Caco-2, SARS-CoV-2 vs Control, 24h: SARS-CoV-2 infected host cell proteomics reveal potential therapy targets {https://www.nature.com/articles/s41586-020-2332-7}	22	-8.09	174|216|217|307|1891|1915|2318|2950|3006|3939|4191|5111|5447|5861|6510|6513|7184|7358|9601|10128|10935|22913	AFP|ALDH1A1|ALDH2|ANXA4|ECH1|EEF1A1|FLNC|GSTP1|H1-2|LDHA|MDH2|PCNA|POR|RAB1A|SLC1A5|SLC2A1|HSP90B1|UGDH|PDIA4|LRPPRC|PRDX3|RALY
COVID229	Translatome_Bojkova_Caco-2_24h_Up	44	Translatome, Caco-2, SARS-CoV-2 vs Control, 24h: SARS-CoV-2 infected host cell proteomics reveal potential therapy targets {https://www.nature.com/articles/s41586-020-2332-7}	7	-3.56	1938|2023|6202|6418|7150|7534|10153	EEF2|ENO1|RPS8|SET|TOP1|YWHAZ|CEBPZ
COVID230	Translatome_Bojkova_Caco-2_2h_Down	18	Translatome, Caco-2, SARS-CoV-2 vs Control, 2h: SARS-CoV-2 infected host cell proteomics reveal potential therapy targets {https://www.nature.com/articles/s41586-020-2332-7}	2	-1.01	10128|57418	LRPPRC|WDR18
COVID232	Translatome_Bojkova_Caco-2_6h_Down	19	Translatome, Caco-2, SARS-CoV-2 vs Control, 6h: SARS-CoV-2 infected host cell proteomics reveal potential therapy targets {https://www.nature.com/articles/s41586-020-2332-7}	2	-0.97	1891|27043	ECH1|PELP1
COVID198	Ubiquitinome_Stukalov_A549-ACE2_24h_Down	202	Ubiquitinome, A549-ACE2, SARS-CoV-2 vs Mock, 24h: Multi-level proteomics reveals host-perturbation strategies of SARS-CoV-2 and SARS-CoV {https://www.biorxiv.org/content/10.1101/2020.06.17.156455v1}	31	-13.53	226|1314|1642|2023|2547|3006|3185|3303|3939|4343|4670|4904|6124|6130|6176|6181|6187|6191|6426|6749|7277|7415|7529|7531|7534|8359|8761|26986|84790|161406|112694756	ALDOA|COPA|DDB1|ENO1|XRCC6|H1-2|HNRNPF|HSPA1A|LDHA|MOV10|HNRNPM|YBX1|RPL4|RPL7A|RPLP1|RPLP2|RPS2|RPS4X|SRSF1|SSRP1|TUBA4A|VCP|YWHAB|YWHAE|YWHAZ|H4C1|PABPC4|PABPC1|TUBA1C|RPL7AP10|LOC112694756
COVID199	Ubiquitinome_Stukalov_A549-ACE2_24h_Up	300	Ubiquitinome, A549-ACE2, SARS-CoV-2 vs Mock, 24h: Multi-level proteomics reveals host-perturbation strategies of SARS-CoV-2 and SARS-CoV {https://www.biorxiv.org/content/10.1101/2020.06.17.156455v1}	44	-18.36	216|226|821|1642|1915|1917|1937|1938|1973|2023|2316|2539|2665|3192|3303|3309|3311|3312|3320|3324|3326|4478|5052|5111|5226|5339|6188|6520|6738|6767|6888|7184|7317|7345|7414|7431|7874|9188|10694|10971|26156|55661|123169|112694756	ALDH1A1|ALDOA|CANX|DDB1|EEF1A1|EEF1A2|EEF1G|EEF2|EIF4A1|ENO1|FLNA|G6PD|GDI2|HNRNPU|HSPA1A|HSPA5|HSPA7|HSPA8|HSP90AA1|HSP90AA2P|HSP90AB1|MSN|PRDX1|PCNA|PGD|PLEC|RPS3|SLC3A2|RO60|ST13|TALDO1|HSP90B1|UBA1|UCHL1|VCL|VIM|USP7|DDX21|CCT8|YWHAQ|RSL1D1|DDX27|LEO1|LOC112694756
COVID200	Ubiquitinome_Stukalov_A549-ACE2_6h_Down	255	Ubiquitinome, A549-ACE2, SARS-CoV-2 vs Mock, 6h: Multi-level proteomics reveals host-perturbation strategies of SARS-CoV-2 and SARS-CoV {https://www.biorxiv.org/content/10.1101/2020.06.17.156455v1}	42	-19.46	47|59|60|191|216|226|1213|1655|1984|2023|3006|3009|3185|3192|3303|4627|4830|4869|5052|5111|6023|6124|6128|6130|6132|6138|6141|6191|6194|6749|7247|8125|8340|8349|8761|10594|10694|11051|23646|26986|161406|112694756	ACLY|ACTA2|ACTB|AHCY|ALDH1A1|ALDOA|CLTC|DDX5|EIF5A|ENO1|H1-2|H1-5|HNRNPF|HNRNPU|HSPA1A|MYH9|NME1|NPM1|PRDX1|PCNA|RMRP|RPL4|RPL6|RPL7A|RPL8|RPL15|RPL18|RPS4X|RPS6|SSRP1|TSN|ANP32A|H2BC13|H2BC21|PABPC4|PRPF8|CCT8|NUDT21|PLD3|PABPC1|RPL7AP10|LOC112694756
COVID201	Ubiquitinome_Stukalov_A549-ACE2_6h_Up	103	Ubiquitinome, A549-ACE2, SARS-CoV-2 vs Mock, 6h: Multi-level proteomics reveals host-perturbation strategies of SARS-CoV-2 and SARS-CoV {https://www.biorxiv.org/content/10.1101/2020.06.17.156455v1}	33	-25.04	226|302|304|308|1642|1915|1973|3006|3183|3192|3312|3320|3324|3326|3646|3939|4869|6128|6132|6135|6181|6187|6188|6202|6510|7170|7317|7430|8340|10236|10594|84790|112694756	ALDOA|ANXA2|ANXA2P2|ANXA5|DDB1|EEF1A1|EIF4A1|H1-2|HNRNPC|HNRNPU|HSPA8|HSP90AA1|HSP90AA2P|HSP90AB1|EIF3E|LDHA|NPM1|RPL6|RPL8|RPL11|RPLP2|RPS2|RPS3|RPS8|SLC1A5|TPM3|UBA1|EZR|H2BC13|HNRNPR|PRPF8|TUBA1C|LOC112694756

## Sheet: GeneLists
GeneID	Symbol	Total	COVID039: RNA_Sun_Calu-3_24h_Down	COVID201: Ubiquitinome_Stukalov_A549-ACE2_6h_Up	COVID200: Ubiquitinome_Stukalov_A549-ACE2_6h_Down	COVID037: RNA_Sun_Calu-3_12h_Down	COVID199: Ubiquitinome_Stukalov_A549-ACE2_24h_Up	COVID135: Proteome_Stukalov_A549-ACE2_24h_Up	COVID198: Ubiquitinome_Stukalov_A549-ACE2_24h_Down	COVID172: Proteome_Stukalov_A549_72h_ORF3_Down	COVID341: RNA_Wilk_B-cells_patient-C3_Up	COVID058: Phosphoproteome_Bouhaddou_Vero_E6_12h_Up	COVID254: RNA_Wilk_CD14+Monocytes_patient-C5_Up	COVID345: RNA_Wilk_B-cells_patient-C5_Up	COVID062: Phosphoproteome_Bouhaddou_Vero_E6_2h_Up	COVID228: Translatome_Bojkova_Caco-2_24h_Down	COVID064: Phosphoproteome_Bouhaddou_Vero_E6_4h_Up	COVID360: RNA_Zhang_B-cells_severe-only_Up	COVID235: Phosphoproteome_Klann_Caco-2_24h_Up	COVID238: RNA_Lieberman_Nasopharynx_Infected_vs_Neg_Down	COVID066: Phosphoproteome_Bouhaddou_Vero_E6_8h_Up	COVID173: Proteome_Stukalov_A549_72h_ORF3_Up	COVID139: Proteome_Stukalov_A549_72h_E_Up	COVID256: RNA_Wilk_CD14+Monocytes_patient-C6_Up	COVID343: RNA_Wilk_B-cells_patient-C4_Up	COVID282: RNA_Wilk_Dendritic-cells_patient-C5_Up	COVID257: RNA_Wilk_CD14+Monocytes_patient-C6_Down	COVID083: Interactome_Gordon_HEK-293T_38h_N	COVID060: Phosphoproteome_Bouhaddou_Vero_E6_24h_Up	COVID320: RNA_Wilk_CD4+T-cells_patient-C1A-mild_Down	COVID309: RNA_Wilk_CD8+T-cells_patient-C3_Up	COVID281: RNA_Wilk_Dendritic-cells_patient-C4_Down	COVID131: Phosphoproteome_Stukalov_A549-ACE2_24h_Up	COVID263: RNA_Wilk_CD16+Monocytes_patient-C1B-severe_Down	COVID208: Proteome_Li_Urine-recovery-vs-healthy_Up	COVID293: RNA_Wilk_NK-cells_patient-C3_Up	COVID247: RNA_Wilk_CD14+Monocytes_patient-C1B-severe_Down	COVID335: RNA_Wilk_B-cells_patient-C1A-mild_Up	COVID272: RNA_Wilk_CD16+Monocytes_patient-C7_Down	COVID146: Proteome_Stukalov_A549_72h_NSP13_Down	COVID347: RNA_Wilk_B-cells_patient-C6_Up	COVID009: RNA_Blanco-Melo_A549-ACE2_Down	COVID204: Proteome_Li_Urine-severe-vs-healthy_Up	COVID307: RNA_Wilk_CD8+T-cells_patient-C2_Up	COVID229: Translatome_Bojkova_Caco-2_24h_Up	COVID138: Proteome_Stukalov_A549_72h_E_Down	COVID278: RNA_Wilk_Dendritic-cells_patient-C3_Up	COVID337: RNA_Wilk_B-cells_patient-C1B-severe_Up	COVID251: RNA_Wilk_CD14+Monocytes_patient-C3_Down
1915	EEF1A1	41	1	1	0	1	1	0	0	0	0	0	0	0	0	1	0	0	0	1	0	0	0	0	0	0	1	0	0	1	0	1	0	1	0	0	1	0	0	0	0	0	0	0	0	0	0	0	1
1938	EEF2	37	0	0	0	0	1	0	0	0	0	0	0	0	0	0	0	0	0	1	1	0	0	0	0	0	1	0	0	1	0	1	0	1	0	0	1	0	0	0	0	0	0	0	1	0	0	0	1
26986	PABPC1	36	0	0	1	0	0	0	1	0	0	0	0	0	0	0	0	0	0	0	0	0	0	0	0	0	1	1	0	1	0	1	0	1	0	0	1	0	1	0	0	0	0	0	0	0	0	0	1
3309	HSPA5	25	0	0	0	0	1	0	0	0	1	0	1	1	0	0	0	1	0	0	0	0	0	0	1	1	0	0	0	0	1	0	0	0	0	1	0	1	0	0	0	0	0	0	0	0	1	1	0
60	ACTB	25	1	0	1	1	0	0	0	0	0	0	1	0	0	0	1	0	0	0	0	0	0	1	1	1	0	0	0	0	1	0	1	0	0	1	0	0	0	0	0	0	0	1	0	0	0	0	0
4673	NAP1L1	23	0	0	0	0	0	0	0	0	0	0	0	0	0	0	0	0	0	0	0	0	0	0	0	0	1	0	0	1	0	0	0	1	0	0	1	0	1	0	0	0	0	0	0	0	0	0	1
3312	HSPA8	23	0	1	0	0	1	0	0	0	1	0	1	1	0	0	0	0	0	0	0	0	0	0	0	1	0	0	0	1	1	0	0	0	0	1	1	0	0	0	0	0	0	0	0	0	1	0	0
811	CALR	21	1	0	0	1	0	0	0	0	1	0	1	1	0	0	0	1	0	0	0	0	0	0	1	1	0	0	0	0	0	0	0	0	0	0	0	1	0	0	0	0	1	0	0	0	0	1	0
3939	LDHA	20	1	1	0	0	0	0	1	0	1	0	1	1	0	1	0	0	0	0	0	0	0	1	1	1	0	0	0	0	0	0	0	0	0	0	0	0	0	0	1	0	0	0	0	0	0	1	0
7431	VIM	18	0	0	0	1	1	0	0	0	1	0	0	0	0	0	0	0	0	0	0	0	0	0	0	0	0	0	0	0	1	1	0	0	0	1	0	0	0	0	0	1	0	1	0	0	0	1	0
2023	ENO1	18	0	0	1	1	1	0	1	0	1	0	1	0	0	0	0	0	0	0	0	0	0	1	1	1	0	0	0	0	1	0	0	0	0	0	0	0	0	0	0	0	0	0	1	0	0	0	0
213	ALB	18	0	0	0	0	0	0	0	0	0	0	0	0	0	0	0	0	0	0	0	0	1	0	0	0	0	0	0	0	0	0	0	0	0	0	0	0	0	0	0	0	0	0	0	0	0	0	0
3326	HSP90AB1	18	1	1	0	0	1	0	0	0	1	1	1	0	1	0	1	0	0	0	1	0	0	0	0	1	1	0	0	0	1	0	0	0	0	1	1	0	1	0	0	0	0	0	0	0	1	0	0
7184	HSP90B1	17	1	0	0	1	1	0	0	0	1	0	1	1	0	1	0	1	0	0	0	1	0	0	1	0	0	0	0	0	0	0	0	0	0	0	0	1	0	0	0	0	1	0	0	0	0	1	0
100240709	GAPDHP44	17	0	0	0	0	0	0	0	1	1	1	1	1	0	0	0	1	0	1	0	0	0	1	1	0	0	0	1	0	0	0	0	0	0	0	0	0	0	0	1	0	0	0	0	1	0	0	0
4131	MAP1B	17	0	0	0	0	0	1	0	0	0	1	0	0	1	0	1	0	0	0	1	0	0	0	0	0	0	0	1	0	0	0	1	0	0	0	0	0	0	1	0	0	0	0	0	0	0	0	0
10521	DDX17	17	0	0	0	0	0	0	0	0	0	0	0	0	0	0	0	0	1	0	0	0	0	0	0	0	1	0	1	1	0	0	0	0	0	0	0	0	1	0	0	0	0	0	0	0	0	0	0
2597	GAPDH	17	0	0	0	0	0	0	0	1	1	1	1	1	0	0	0	1	0	1	0	0	0	1	1	0	0	0	1	0	0	0	0	0	0	0	0	0	0	0	1	0	0	0	0	1	0	0	0
6238	RRBP1	16	0	0	0	0	0	0	0	0	1	0	1	1	0	0	0	1	0	0	1	0	0	1	1	0	0	0	0	0	0	0	0	0	0	0	0	1	0	0	0	0	0	0	0	0	0	1	0
3320	HSP90AA1	16	0	1	0	0	1	0	0	0	1	0	1	0	0	0	0	0	0	0	0	1	0	0	0	0	0	0	0	0	1	0	0	0	0	1	0	0	0	0	0	0	0	0	0	0	1	0	0
1655	DDX5	16	0	0	1	0	0	0	0	0	0	0	0	0	0	0	0	0	1	0	0	0	0	0	0	0	1	0	0	0	0	0	0	0	0	0	0	0	1	0	0	0	0	0	0	0	0	0	1
4000	LMNA	16	0	0	0	0	0	1	0	0	0	1	0	0	0	0	0	0	1	0	0	0	0	0	0	0	0	0	0	0	0	0	1	0	0	0	0	0	0	0	0	0	1	0	0	0	0	0	0
4869	NPM1	16	1	1	1	0	0	0	0	0	0	1	0	0	1	0	1	0	0	0	1	0	1	0	0	0	0	0	1	0	0	0	0	0	0	0	0	0	0	0	0	0	0	0	0	0	0	0	0
3006	H1-2	15	0	1	1	0	0	0	1	0	0	0	0	0	0	1	0	0	1	0	0	0	0	0	0	0	0	0	0	0	0	0	0	0	0	0	0	0	0	0	0	0	0	0	0	0	0	0	0
5591	PRKDC	14	1	0	0	1	0	0	0	0	0	0	0	0	0	0	1	0	1	0	0	0	0	0	0	0	0	0	0	0	0	0	0	0	0	0	0	0	0	0	0	0	0	0	0	0	0	0	0
216	ALDH1A1	14	0	0	1	0	1	1	0	0	0	1	0	0	1	1	0	0	1	0	1	0	0	0	0	0	1	0	0	0	0	0	0	0	1	0	0	0	0	0	0	0	0	0	0	0	0	0	0
5339	PLEC	14	0	0	0	0	1	0	0	0	0	1	0	0	1	0	1	0	1	0	1	0	0	0	0	0	0	0	1	0	0	0	0	0	0	0	0	0	0	0	0	0	0	0	0	0	0	0	0
10130	PDIA6	14	1	0	0	0	0	0	0	0	1	0	0	1	0	0	0	1	0	0	0	0	0	0	1	0	0	0	0	0	0	0	0	0	0	0	0	1	0	0	0	0	0	0	0	1	0	1	0
302	ANXA2	14	1	1	0	1	0	1	0	0	0	0	1	0	0	0	0	1	0	0	0	0	0	1	0	0	0	0	0	0	0	0	0	0	0	0	0	0	0	0	0	1	0	0	0	0	0	0	0
7430	EZR	13	1	1	0	1	0	0	0	0	0	0	0	0	0	0	0	0	0	0	1	0	0	1	0	0	0	0	0	0	0	0	0	0	0	0	0	0	0	0	0	1	0	0	0	0	0	0	0
217	ALDH2	13	1	0	0	1	0	0	0	0	0	0	0	0	0	1	0	0	0	0	0	0	0	0	0	0	1	0	0	0	0	1	0	0	0	0	0	0	0	0	0	0	0	0	0	0	0	0	1
2950	GSTP1	13	0	0	0	0	0	0	0	0	0	0	0	0	0	1	0	0	0	0	0	0	0	0	0	0	1	0	0	0	0	0	0	0	1	0	1	0	0	0	0	0	0	0	0	0	0	0	1
3192	HNRNPU	13	0	1	1	0	1	0	0	1	0	0	0	0	0	0	0	0	1	0	0	0	0	0	0	0	0	0	0	0	0	0	0	0	0	0	0	0	0	0	0	0	0	0	0	1	0	0	0
821	CANX	13	1	0	0	0	1	0	0	0	1	0	0	1	0	0	0	1	0	0	0	1	1	0	1	0	0	0	0	0	0	0	0	0	0	0	0	1	0	0	0	0	0	0	0	0	0	1	0
4627	MYH9	12	0	0	1	1	0	0	0	0	0	0	0	0	1	0	0	0	0	0	1	0	0	0	0	0	0	0	0	0	0	0	0	0	0	0	0	0	0	0	0	1	0	0	0	0	0	0	0
9601	PDIA4	12	0	0	0	1	0	0	0	0	1	0	0	1	0	1	0	1	0	0	0	0	0	0	1	1	0	0	0	0	0	0	0	0	0	0	0	1	0	0	0	0	0	0	0	0	0	1	0
1736	DKC1	12	1	0	0	1	0	0	0	0	0	1	0	0	1	0	1	0	0	0	1	0	0	0	0	0	0	0	1	0	0	0	0	0	0	0	0	0	0	0	0	0	0	0	0	0	0	0	0
6749	SSRP1	12	0	0	1	0	0	0	1	1	0	1	0	0	1	0	1	0	0	0	1	0	0	0	0	0	0	0	1	0	0	0	0	0	0	0	0	0	0	0	0	0	0	0	0	1	0	0	0
7171	TPM4	11	1	0	0	1	0	1	0	0	0	0	1	0	0	0	0	0	0	0	0	0	1	1	0	0	0	0	0	0	0	0	0	0	0	0	0	0	0	0	0	0	0	0	0	0	0	0	0
6711	SPTBN1	10	0	0	0	0	0	0	0	0	0	0	0	0	0	0	0	0	0	0	1	0	0	0	0	0	0	0	1	0	0	0	1	0	0	0	0	0	0	0	0	0	0	0	0	1	0	0	0
2316	FLNA	10	0	0	0	0	1	1	0	0	0	0	0	0	0	0	0	0	0	0	0	0	0	0	0	0	0	0	0	0	0	0	0	0	1	0	0	0	0	1	0	0	0	0	0	0	0	0	0
7052	TGM2	10	0	0	0	0	0	1	0	0	0	0	0	0	0	0	0	0	0	0	0	0	0	0	0	0	0	0	0	0	0	0	0	0	0	0	0	0	0	0	0	0	0	0	0	0	0	0	0
3303	HSPA1A	10	0	0	1	0	1	0	1	0	0	0	0	0	0	0	0	0	0	0	0	0	0	0	0	0	0	0	0	0	0	0	0	0	0	0	0	0	0	0	0	0	0	0	0	0	0	0	0
3936	LCP1	10	0	0	0	0	0	0	0	0	0	0	0	0	0	0	0	0	0	0	0	0	0	0	0	0	0	0	0	0	0	0	0	0	0	0	0	0	0	0	0	0	0	1	0	0	0	0	0
2923	PDIA3	9	1	0	0	1	0	0	0	0	1	0	1	1	0	0	0	1	0	0	0	1	0	0	0	0	0	0	0	0	0	0	0	0	0	0	0	1	0	0	0	0	0	0	0	0	0	0	0
22913	RALY	9	0	0	0	0	0	0	0	0	0	1	0	0	1	1	1	0	1	0	1	0	0	0	0	0	0	0	1	0	0	0	1	0	0	0	0	0	0	0	0	0	0	0	0	0	0	0	0
7170	TPM3	9	1	1	0	1	0	0	0	1	0	0	1	0	0	0	0	0	0	0	0	0	0	1	0	0	0	0	0	0	0	0	0	0	0	0	0	0	0	0	0	0	0	0	0	0	0	0	0
3945	LDHB	9	1	0	0	1	0	0	0	0	0	0	0	0	0	0	0	0	0	0	0	1	0	0	0	0	0	0	0	1	0	0	0	0	0	0	0	0	0	0	0	0	0	0	0	0	0	0	0
231	AKR1B1	9	0	0	0	0	0	1	0	0	0	0	0	0	1	0	0	0	0	0	0	1	1	0	0	0	0	0	0	0	0	0	0	0	0	0	0	0	0	0	0	1	0	0	0	0	0	0	0
5034	P4HB	9	0	0	0	0	0	0	0	0	1	0	0	1	0	0	0	1	0	0	0	1	0	0	1	0	0	0	0	0	0	0	0	0	0	0	0	1	0	0	1	0	0	0	0	0	0	1	0
174	AFP	9	0	0	0	0	0	0	0	0	0	0	0	0	0	1	0	0	0	0	0	0	0	0	0	0	0	0	0	0	0	0	0	0	0	0	0	0	0	0	0	0	0	0	0	0	0	0	0
7094	TLN1	9	0	0	0	0	0	0	0	0	0	1	0	0	1	0	1	0	0	0	1	0	0	0	0	0	0	0	1	0	0	0	0	0	0	0	0	0	0	0	0	0	0	0	0	0	0	0	0
23646	PLD3	9	0	0	1	0	0	0	0	0	0	0	0	0	0	0	0	0	0	0	0	0	0	0	0	0	0	0	0	0	0	0	0	0	0	0	0	0	0	0	0	0	0	0	0	1	0	0	0
5111	PCNA	9	0	0	1	1	1	0	0	1	0	0	0	0	0	1	0	0	0	0	0	0	0	0	0	0	0	0	0	0	0	0	0	0	0	0	0	0	0	0	0	0	0	0	0	0	0	0	0
10487	CAP1	9	1	0	0	1	0	0	0	0	0	0	1	0	0	0	0	0	0	0	0	0	0	1	0	1	0	0	0	0	0	0	0	0	0	0	0	0	0	0	0	0	0	0	0	0	0	0	0
2318	FLNC	9	0	0	0	0	0	0	0	0	0	0	0	0	0	1	0	0	1	0	0	0	0	0	0	0	0	0	0	0	0	0	0	0	1	0	0	0	0	0	0	0	0	0	0	0	0	0	0
4343	MOV10	8	0	0	0	0	0	0	1	0	0	0	0	0	0	0	0	0	0	0	0	0	0	0	0	0	0	1	0	0	0	0	0	0	0	0	0	0	0	0	0	0	0	0	0	0	0	0	0
9961	MVP	8	0	0	0	0	0	1	0	0	0	0	0	0	0	0	0	0	0	0	0	1	0	0	0	0	0	0	0	0	0	0	1	0	0	0	0	0	0	0	0	0	0	0	0	0	0	0	0
50951	MMVP1	8	0	0	0	0	0	1	0	0	0	0	0	0	0	0	0	0	0	0	0	1	0	0	0	0	0	0	0	0	0	0	1	0	0	0	0	0	0	0	0	0	0	0	0	0	0	0	0
8662	EIF3B	8	0	0	0	0	0	0	0	1	0	0	0	0	1	0	0	0	0	0	0	0	0	0	0	0	0	0	0	0	0	0	0	0	0	0	0	0	0	0	0	0	0	0	0	1	0	0	0
51386	EIF3L	8	0	0	0	0	0	0	0	0	0	0	0	0	0	0	0	0	0	0	0	0	0	0	0	0	1	0	0	1	0	1	0	0	0	0	1	0	0	0	0	0	0	0	0	0	0	0	0
5226	PGD	8	0	0	0	0	1	0	0	0	0	0	0	0	0	0	0	0	0	0	0	0	0	1	0	0	0	0	0	0	0	0	0	0	0	0	0	0	0	0	1	0	0	0	0	0	0	0	0
7415	VCP	8	0	0	0	0	0	0	1	0	1	0	0	1	1	0	0	0	0	0	0	0	0	0	1	0	0	0	0	0	0	0	0	0	0	0	0	0	0	0	0	0	0	0	0	0	0	1	0
29968	PSAT1	8	0	0	0	0	0	0	0	0	0	0	0	0	0	0	0	0	0	0	0	0	0	0	0	0	0	0	0	0	0	0	0	0	0	0	0	0	0	0	0	0	0	0	0	0	0	0	0
1891	ECH1	8	0	0	0	1	0	0	0	0	0	0	0	0	0	1	0	0	0	0	0	1	0	0	0	0	0	0	0	0	0	0	0	0	0	0	0	0	0	0	0	1	0	0	0	0	0	0	0
226	ALDOA	8	0	1	1	0	1	0	1	0	0	1	0	0	0	0	0	0	0	0	0	0	0	0	0	0	0	0	0	0	0	0	1	0	0	0	0	0	0	0	0	0	0	0	0	0	0	0	0
84823	LMNB2	8	0	0	0	0	0	0	0	0	0	1	0	0	0	0	1	0	1	0	0	0	0	0	0	0	0	0	0	0	0	0	0	0	0	0	0	0	0	0	0	0	0	0	0	0	0	0	0
112694756	LOC112694756	8	0	1	1	0	1	0	1	0	0	1	0	0	0	0	0	0	0	0	0	0	0	0	0	0	0	0	0	0	0	0	1	0	0	0	0	0	0	0	0	0	0	0	0	0	0	0	0
307	ANXA4	8	1	0	0	1	0	1	0	0	0	0	0	0	0	1	0	0	0	0	0	0	0	0	0	0	0	0	0	0	0	0	0	0	0	0	0	0	0	0	0	0	0	0	0	0	0	0	0
7316	UBC	8	0	0	0	0	0	0	0	0	0	0	0	0	0	0	0	0	0	0	0	0	0	0	0	0	0	0	0	0	0	0	0	1	0	0	1	0	0	0	0	0	0	0	0	0	0	0	1
55127	HEATR1	8	0	0	0	0	0	0	0	1	0	0	0	0	0	0	0	0	0	0	0	0	0	0	0	0	0	0	0	0	0	0	0	0	0	0	0	0	0	0	0	0	0	0	0	1	0	0	0
506	ATP5F1B	8	1	0	0	1	0	0	0	0	0	0	0	0	0	0	0	1	0	0	0	0	0	0	0	0	0	0	0	0	0	0	0	0	1	0	0	0	0	0	0	0	0	0	0	0	0	0	0
7345	UCHL1	7	0	0	0	0	1	0	0	0	0	0	0	0	0	0	0	0	0	0	0	0	1	0	0	0	0	0	0	0	0	0	0	0	0	0	0	0	0	0	0	0	0	0	0	0	0	0	0
8349	H2BC21	7	0	0	1	0	0	0	0	0	0	0	0	0	0	0	0	0	0	0	0	0	0	0	0	0	0	0	0	0	0	0	0	0	0	0	0	0	0	0	0	0	0	0	0	0	0	0	0
7531	YWHAE	7	0	0	0	1	0	1	1	0	1	0	0	1	0	0	0	0	0	0	0	0	0	0	0	0	0	0	0	0	0	0	0	0	1	0	0	0	0	0	0	0	0	0	0	0	0	0	0
11100	HNRNPUL1	7	0	0	0	0	0	0	0	1	0	1	0	0	1	0	1	0	0	0	1	0	0	0	0	0	0	0	0	0	0	0	0	0	0	0	0	0	0	0	0	0	0	0	0	1	0	0	0
3187	HNRNPH1	7	0	0	0	0	0	0	0	0	0	0	0	0	1	0	0	0	0	0	0	0	0	0	0	0	0	0	1	0	0	0	1	0	0	0	0	0	0	0	0	0	0	0	0	0	0	0	0
2317	FLNB	7	0	0	0	0	0	1	0	0	0	0	0	0	1	0	0	0	1	0	0	0	0	0	0	0	0	0	0	0	0	0	1	0	0	0	0	0	0	0	0	0	0	0	0	0	0	0	0
3183	HNRNPC	7	0	1	0	0	0	0	0	0	0	0	0	0	0	0	0	0	0	0	0	0	0	0	0	0	0	0	1	0	0	0	0	0	0	0	0	0	0	0	0	0	0	0	0	0	0	0	0
6741	SSB	7	0	0	0	0	0	0	0	1	0	1	0	0	1	0	1	0	0	0	1	0	0	0	0	0	0	0	0	0	0	0	0	0	0	0	0	0	0	0	0	0	0	0	0	0	0	0	0
6426	SRSF1	7	0	0	0	0	0	0	1	1	0	0	0	0	1	0	0	0	0	0	0	0	0	0	0	0	0	0	0	0	0	0	0	0	0	0	0	0	0	0	0	0	0	0	0	1	0	0	0
3181	HNRNPA2B1	7	0	0	0	0	0	0	0	0	0	1	0	0	1	0	1	0	0	0	1	0	0	0	0	0	0	0	0	0	1	0	0	0	0	0	0	0	1	0	0	0	0	0	0	0	0	0	0
3688	ITGB1	7	1	0	0	0	0	0	0	0	0	0	0	1	0	0	0	0	0	0	0	0	0	0	0	0	0	0	1	0	0	0	0	0	0	0	0	0	0	1	0	0	0	0	0	0	0	0	0
9698	PUM1	7	0	0	0	0	0	0	0	0	0	0	0	0	0	0	0	0	0	0	0	0	0	0	0	0	0	0	0	0	0	0	0	0	0	0	0	0	0	0	0	0	0	0	0	0	0	0	0
1192	CLIC1	7	1	0	0	1	0	0	0	0	0	0	0	0	0	0	0	1	0	0	0	0	0	0	0	0	0	0	0	0	0	0	0	0	0	0	0	0	0	0	0	0	0	0	0	0	0	0	0
1992	SERPINB1	7	0	0	0	0	0	0	0	0	0	0	0	0	0	0	0	0	0	0	0	0	0	1	0	0	0	0	0	0	0	0	0	0	0	0	0	0	0	0	1	0	0	0	0	0	0	0	0
26156	RSL1D1	7	0	0	0	0	1	0	0	0	0	0	0	0	0	0	0	0	0	0	1	0	0	0	0	0	0	0	0	0	0	0	0	0	0	0	0	0	0	0	0	0	0	0	0	0	0	0	0
55677	IWS1	7	0	0	0	0	0	0	0	0	0	1	0	0	1	0	1	0	0	0	1	0	0	0	0	0	0	0	1	0	0	0	1	0	0	0	0	0	0	0	0	0	0	0	0	0	0	0	0
6181	RPLP2	7	0	1	0	0	0	0	1	1	0	0	0	0	0	0	0	0	1	0	0	0	0	0	0	0	0	0	0	0	0	0	0	0	0	0	0	0	0	0	0	0	0	0	0	0	0	0	0
6128	RPL6	7	1	1	1	1	0	0	0	0	0	0	0	0	0	0	0	0	0	1	0	0	0	0	0	0	0	0	0	0	0	0	0	0	0	0	0	0	0	0	0	0	0	0	0	0	0	0	0
7414	VCL	7	0	0	0	0	1	0	0	0	0	1	0	0	1	0	1	0	0	0	1	0	0	0	0	0	0	0	1	0	0	0	0	0	0	0	0	0	0	0	0	0	0	0	0	0	0	0	0
123169	LEO1	7	0	0	0	0	1	0	0	0	0	1	0	0	1	0	1	0	0	0	1	0	0	0	0	0	0	0	1	0	0	0	0	0	0	0	0	0	0	0	0	0	0	0	0	0	0	0	0
3009	H1-5	6	0	0	1	0	0	0	0	0	0	0	0	0	0	0	1	0	1	0	0	0	0	0	0	0	0	0	0	0	0	0	0	0	0	0	0	0	0	0	0	0	1	0	0	0	0	0	0
3313	HSPA9	6	0	0	0	0	0	0	0	1	0	1	0	0	0	0	0	0	0	0	0	0	0	0	0	0	0	0	0	0	0	0	0	0	0	0	0	0	0	0	0	0	0	0	0	1	0	0	0
4478	MSN	6	0	0	0	0	1	0	0	0	0	0	0	0	0	0	0	0	0	0	0	0	0	0	0	1	0	0	0	0	0	0	0	0	0	0	0	0	0	0	0	0	1	0	0	0	0	0	0
8942	KYNU	6	0	0	0	0	0	1	0	0	0	0	0	0	0	0	0	0	0	0	0	0	0	0	0	0	0	0	0	0	0	0	0	0	0	0	0	0	0	0	0	0	0	0	0	0	0	0	0
3920	LAMP2	6	0	0	0	0	0	0	0	0	0	0	0	0	0	0	0	0	0	0	0	1	0	0	0	0	0	0	0	0	0	0	0	0	0	0	0	0	0	0	0	0	0	0	0	0	0	0	0
2	A2M	6	0	0	0	0	0	0	0	0	0	0	0	0	0	0	0	0	0	0	0	0	0	0	0	0	0	0	0	0	0	0	0	0	0	0	0	0	0	0	0	0	0	0	0	0	0	0	0
10153	CEBPZ	6	0	0	0	0	0	0	0	0	0	1	0	0	1	0	1	0	0	0	1	0	0	0	0	0	0	0	1	0	0	0	0	0	0	0	0	0	0	0	0	0	0	0	1	0	0	0	0
6520	SLC3A2	6	0	0	0	0	1	1	0	0	0	0	0	0	0	0	0	0	0	0	0	1	1	0	0	0	0	0	0	0	0	0	0	0	0	0	0	0	0	0	0	0	0	0	0	0	0	0	0
7168	TPM1	6	1	0	0	0	0	1	0	1	0	0	0	0	0	0	0	0	0	0	0	0	0	0	0	0	0	0	0	0	0	0	0	0	0	0	0	0	0	1	0	0	0	0	0	0	0	0	0
308	ANXA5	6	0	1	0	1	0	0	0	0	0	0	0	0	0	0	0	0	0	0	0	1	0	0	0	0	0	0	0	0	0	0	0	0	1	0	0	0	0	0	0	0	0	0	0	0	0	0	0
306	ANXA3	6	0	0	0	0	0	1	0	0	0	0	0	0	0	0	0	0	0	0	0	0	0	0	0	0	0	0	0	0	0	0	0	0	0	0	0	0	0	0	1	0	0	0	0	0	0	0	0
6194	RPS6	6	1	0	1	0	0	0	0	0	0	0	0	0	0	0	0	0	0	1	0	0	0	0	0	0	0	0	0	0	0	0	1	0	0	0	0	0	0	0	0	0	0	0	0	0	0	0	0
7169	TPM2	6	0	0	0	0	0	0	0	1	0	0	0	0	0	0	0	0	0	0	0	0	1	0	0	0	0	0	0	0	0	0	0	0	0	0	0	0	0	1	0	0	0	0	0	0	0	0	0
9730	DCAF1	6	0	0	0	0	0	0	0	0	0	0	0	0	0	0	0	0	0	0	0	0	0	0	0	0	0	0	0	0	0	0	0	0	0	0	0	0	0	0	0	0	0	0	0	0	0	0	0
1642	DDB1	6	0	1	0	0	1	0	1	1	0	0	0	0	0	0	0	0	0	0	0	0	0	0	0	0	0	0	0	0	0	0	0	0	0	0	0	0	0	0	0	0	0	0	0	1	0	0	0
8886	DDX18	6	0	0	0	0	0	0	0	0	0	1	0	0	1	0	1	0	0	0	1	0	0	0	0	0	0	0	1	0	0	0	0	0	0	0	0	0	0	0	0	0	0	0	0	0	0	0	0
10383	TUBB4B	6	0	0	0	0	0	0	0	0	0	0	0	0	0	0	0	0	0	0	0	0	0	0	0	0	0	0	0	0	0	0	0	0	0	0	0	0	0	0	0	0	0	0	0	0	0	0	0
6129	RPL7	6	1	0	0	0	0	0	0	0	0	0	0	0	0	0	0	0	0	0	0	0	1	0	0	0	0	0	0	0	0	0	0	0	0	0	0	0	0	0	0	0	0	0	0	0	0	0	0
6138	RPL15	6	1	0	1	0	0	0	0	1	0	0	0	0	0	0	0	0	0	1	0	0	0	0	0	0	0	0	0	0	0	0	0	0	0	0	0	0	0	0	0	0	0	0	0	0	0	0	0
10921	RNPS1	6	0	0	0	0	0	0	0	0	0	0	0	0	0	0	1	0	0	0	0	0	1	0	0	0	0	0	0	0	0	0	0	0	0	0	0	0	0	0	0	0	0	0	0	0	0	0	0
5052	PRDX1	6	0	0	1	1	1	0	0	0	0	0	0	0	0	0	0	0	0	0	0	1	0	0	0	0	0	0	0	0	0	0	0	0	0	0	0	0	0	0	0	0	0	0	0	0	0	0	0
7277	TUBA4A	5	0	0	0	0	0	0	1	0	0	0	0	0	0	0	0	0	0	0	0	0	0	0	0	0	0	0	0	0	0	0	0	0	0	0	0	0	0	0	0	1	0	0	0	0	0	0	0
4904	YBX1	5	1	0	0	0	0	0	1	0	0	0	0	0	0	0	0	0	0	0	0	0	0	0	0	0	0	0	0	0	0	0	1	0	0	0	0	0	0	0	0	0	0	0	0	0	0	0	0
8531	YBX3	5	0	0	0	0	0	0	0	0	0	0	0	0	0	0	0	0	0	0	0	0	0	0	0	0	0	0	0	0	0	0	1	0	0	0	0	0	0	0	0	0	1	0	0	0	0	0	0
9540	TP53I3	5	0	0	0	0	0	1	0	0	0	0	0	0	0	0	0	0	0	0	0	0	1	0	0	0	0	0	0	0	0	0	0	0	0	0	0	0	0	0	0	0	0	0	0	0	0	0	0
27044	SND1	5	0	0	0	0	0	0	0	0	0	0	0	1	0	0	0	0	1	0	0	0	0	0	1	0	0	0	0	0	0	0	0	0	0	0	0	0	0	1	0	0	0	0	0	0	0	0	0
10514	MYBBP1A	5	0	0	0	0	0	0	0	0	0	0	0	0	0	0	1	0	1	0	1	0	0	0	0	0	0	0	0	0	0	0	1	0	0	0	0	0	0	0	0	0	0	0	0	0	0	0	0
6510	SLC1A5	5	0	1	0	0	0	0	0	0	0	0	0	0	0	1	0	0	0	0	0	1	0	0	0	0	0	0	0	0	0	0	0	0	0	0	0	0	0	0	0	0	0	0	0	0	0	0	0
2810	SFN	5	0	0	0	0	0	1	0	0	0	0	0	0	0	0	0	0	0	0	0	0	0	0	0	0	0	0	0	0	0	0	0	0	0	0	0	0	0	0	0	0	0	0	0	0	0	0	0
23451	SF3B1	5	0	0	0	0	0	0	0	0	0	0	0	0	0	0	1	0	0	0	0	0	0	0	0	0	0	0	0	0	0	0	0	0	0	0	0	0	0	0	0	0	0	0	0	0	0	0	0
5049	PAFAH1B2	5	0	0	0	0	0	0	0	0	0	0	0	0	0	0	0	0	0	0	0	1	1	0	0	0	0	0	0	0	0	0	1	0	0	0	0	0	0	0	0	0	0	0	0	0	0	0	0
6202	RPS8	5	0	1	0	0	0	0	0	0	0	0	0	0	0	0	0	0	0	1	0	0	0	0	0	0	0	0	0	0	0	0	0	0	0	0	0	0	0	0	0	0	0	0	1	0	0	0	0
6191	RPS4X	5	1	0	1	1	0	0	1	0	0	0	0	0	0	0	0	0	0	1	0	0	0	0	0	0	0	0	0	0	0	0	0	0	0	0	0	0	0	0	0	0	0	0	0	0	0	0	0
6176	RPLP1	5	0	0	0	0	0	0	1	0	0	1	0	0	0	0	0	0	0	0	0	0	0	0	0	0	0	0	1	0	0	0	0	0	0	0	0	0	0	0	0	0	0	0	0	0	0	0	0
6132	RPL8	5	0	1	1	0	0	0	0	0	0	0	0	0	0	0	0	0	0	0	0	0	1	0	0	0	0	0	0	0	0	0	0	0	0	0	0	0	0	0	0	0	0	0	0	0	0	0	0
10935	PRDX3	5	1	0	0	1	0	0	0	0	0	0	0	0	0	1	0	0	0	0	0	0	0	0	0	0	0	0	0	0	0	0	0	0	0	0	0	0	0	0	0	0	0	0	0	0	0	0	0
5447	POR	5	0	0	0	0	0	1	0	0	0	0	0	0	0	1	0	0	0	0	0	0	0	0	0	0	0	0	0	0	0	0	0	0	0	0	0	0	0	0	0	0	0	0	0	0	0	0	0
9939	RBM8A	5	0	0	0	0	0	0	0	0	0	1	0	0	1	0	1	0	0	0	1	0	0	0	0	0	0	0	1	0	0	0	0	0	0	0	0	0	0	0	0	0	0	0	0	0	0	0	0
7534	YWHAZ	5	1	0	0	0	0	0	1	0	0	0	0	0	0	0	0	0	0	0	0	0	0	0	0	0	0	0	0	0	0	0	0	0	0	0	0	0	0	0	0	0	0	0	1	0	0	0	0
221092	HNRNPUL2	5	0	0	0	0	0	0	0	0	0	1	0	0	1	0	1	0	0	0	0	0	0	0	0	0	0	0	0	0	0	0	0	0	0	0	0	0	0	0	0	0	0	0	0	0	0	0	0
2539	G6PD	5	0	0	0	0	1	1	0	0	0	0	0	0	0	0	0	0	0	0	0	1	0	0	0	0	0	0	0	0	0	0	0	0	0	0	0	0	0	0	0	1	0	0	0	0	0	0	0
4670	HNRNPM	5	0	0	0	1	0	0	1	0	0	0	0	0	0	0	0	0	1	0	0	0	0	0	0	0	0	0	0	0	0	0	0	0	0	0	0	0	0	0	0	0	0	0	0	0	0	0	0
3190	HNRNPK	5	0	0	0	0	0	0	0	0	0	1	0	0	0	0	1	0	1	0	1	0	0	0	0	0	0	0	1	0	0	0	0	0	0	0	0	0	0	0	0	0	0	0	0	0	0	0	0
309	ANXA6	5	0	0	0	0	0	0	0	0	0	0	1	0	0	0	0	0	0	0	0	0	0	1	0	0	0	0	0	0	0	0	0	0	0	0	0	0	0	0	0	0	0	0	0	0	0	0	0
9646	CTR9	5	0	0	0	0	0	0	0	0	0	0	0	0	1	0	1	0	0	0	1	0	0	0	0	0	0	0	0	0	0	0	0	0	0	0	0	0	0	0	0	0	0	0	0	0	0	0	0
345651	ACTBL2	5	0	0	0	0	0	0	0	0	0	0	0	0	0	0	0	0	0	0	0	0	0	0	0	0	0	0	0	0	0	0	1	0	0	0	0	0	0	0	0	0	0	0	0	0	0	0	0
8125	ANP32A	5	1	0	1	1	0	0	0	1	0	0	0	0	0	0	0	0	1	0	0	0	0	0	0	0	0	0	0	0	0	0	0	0	0	0	0	0	0	0	0	0	0	0	0	0	0	0	0
59	ACTA2	5	0	0	1	0	0	0	0	0	0	0	0	0	0	0	0	0	0	0	0	0	0	0	0	0	0	0	0	0	0	0	1	0	0	0	0	0	0	0	0	0	0	0	0	0	0	0	0
6165	RPL35A	4	0	0	0	1	0	0	0	0	0	0	0	0	0	0	0	0	0	0	0	0	1	0	0	0	0	0	0	0	0	0	0	0	0	0	0	0	0	0	0	0	0	0	0	0	0	0	0
10694	CCT8	4	1	0	1	0	1	0	0	0	0	0	0	0	0	0	0	0	0	0	0	0	0	0	0	0	0	0	0	0	0	0	0	0	0	0	0	0	0	0	0	0	0	0	0	0	0	0	0
1984	EIF5A	4	0	0	1	0	0	0	0	0	0	0	0	0	0	0	0	0	0	0	0	0	1	0	0	0	0	0	0	0	0	0	0	0	0	0	0	0	0	0	0	0	0	0	0	0	0	0	0
11198	SUPT16H	4	0	0	0	0	0	0	0	1	0	0	0	0	0	0	0	0	0	0	0	0	0	0	0	0	0	0	0	0	0	0	0	0	0	0	0	0	0	0	0	0	0	0	0	1	0	0	0
5861	RAB1A	4	0	0	0	0	0	0	0	0	0	0	0	0	0	1	0	0	0	0	0	0	0	0	0	0	0	0	0	0	0	0	0	0	0	0	0	0	0	0	0	0	0	0	0	0	0	0	0
10436	EMG1	4	0	0	0	0	0	0	0	0	0	0	0	0	0	0	0	0	0	0	0	0	0	0	0	0	0	0	0	0	0	0	0	0	0	0	0	0	0	0	0	0	0	0	0	0	0	0	0
2052	EPHX1	4	0	0	0	0	0	0	0	0	0	0	0	0	0	0	0	0	0	0	0	0	0	0	0	0	0	0	0	0	0	0	0	0	0	0	0	0	0	0	0	1	0	0	0	0	0	0	0
81611	ANP32E	4	0	0	0	0	0	0	0	0	0	0	0	0	0	0	0	0	0	0	0	0	0	0	0	0	0	0	0	0	0	0	0	0	0	0	0	0	0	0	1	0	0	0	0	0	0	0	0
6418	SET	4	1	0	0	0	0	0	0	1	0	0	0	0	0	0	0	0	0	0	0	0	0	0	0	0	0	0	0	0	0	0	0	0	0	0	0	0	0	0	0	0	0	0	1	0	0	0	0
462	SERPINC1	4	0	0	0	0	0	0	0	0	0	0	0	0	0	0	0	0	0	0	0	0	0	0	0	0	0	0	0	0	0	0	0	0	1	0	0	0	0	0	0	0	1	0	0	0	0	0	0
6136	RPL12	4	1	0	0	0	0	0	0	0	0	0	0	0	0	0	0	0	1	0	0	0	1	0	0	0	0	0	0	0	0	0	0	0	0	0	0	0	0	0	0	0	0	0	0	0	0	0	0
9188	DDX21	4	0	0	0	0	1	0	0	0	0	0	0	0	0	0	0	0	0	0	0	0	0	0	0	0	0	1	0	0	0	0	0	0	0	0	0	0	0	0	0	0	0	0	0	0	0	0	0
9136	RRP9	4	0	0	0	0	0	0	0	0	0	1	0	0	1	0	0	0	0	0	0	0	0	0	0	0	0	1	0	0	0	0	0	0	0	0	0	0	0	0	0	0	0	0	0	0	0	0	0
8761	PABPC4	4	0	0	1	0	0	0	1	0	0	0	0	0	0	0	0	0	0	0	0	0	0	0	0	0	1	1	0	0	0	0	0	0	0	0	0	0	0	0	0	0	0	0	0	0	0	0	0
218	ALDH3A1	4	0	0	0	0	0	1	0	0	0	0	0	0	0	0	0	0	0	0	0	0	0	0	0	0	0	0	0	0	0	0	0	0	0	0	0	0	0	0	0	0	0	0	0	0	0	0	0
47	ACLY	4	0	0	1	0	0	0	0	0	0	0	0	0	0	0	0	0	0	0	0	0	1	0	0	0	0	0	1	0	0	0	0	0	0	0	0	0	0	0	0	0	0	0	0	0	0	0	0
6135	RPL11	4	0	1	0	0	0	0	0	0	0	0	0	0	0	0	0	0	0	0	0	0	1	0	0	0	0	0	0	0	0	0	0	0	0	0	0	0	0	0	0	0	0	0	0	0	0	0	0
81	ACTN4	4	0	0	0	1	0	0	0	0	0	0	0	0	0	0	0	0	0	0	0	0	0	0	0	0	0	0	0	0	0	0	0	0	0	0	0	0	0	0	0	1	0	0	0	0	0	0	0
6628	SNRPB	4	0	0	0	0	0	0	0	1	0	0	0	0	0	0	0	0	0	0	0	0	1	0	0	0	0	0	0	0	0	0	0	0	0	0	0	0	0	0	0	0	0	0	0	0	0	0	0
6130	RPL7A	4	0	0	1	0	0	0	1	1	0	0	0	0	0	0	0	0	0	0	0	0	0	0	0	0	0	0	0	0	0	0	0	0	0	0	0	0	0	0	0	0	0	0	0	0	0	0	0
2821	GPI	4	0	0	0	0	0	1	0	0	0	0	0	0	0	0	0	0	0	0	0	0	0	0	0	0	0	0	0	0	0	0	0	0	0	0	0	0	0	0	1	0	0	0	0	0	0	0	0
7296	TXNRD1	4	1	0	0	1	0	1	0	0	0	0	0	0	0	0	0	0	0	0	0	1	0	0	0	0	0	0	0	0	0	0	0	0	0	0	0	0	0	0	0	0	0	0	0	0	0	0	0
488	ATP2A2	4	0	0	0	0	0	0	0	0	0	0	0	1	0	0	0	0	0	0	0	0	0	0	0	1	0	0	0	0	0	0	0	0	0	0	0	0	0	0	0	0	0	0	0	0	0	0	0
6124	RPL4	4	0	0	1	0	0	0	1	0	0	0	0	0	0	0	0	0	0	1	0	0	0	0	0	0	0	0	0	0	0	0	0	0	0	0	0	0	0	0	0	0	0	0	0	0	0	0	0
3185	HNRNPF	4	1	0	1	0	0	0	1	0	0	0	0	0	0	0	0	0	0	0	0	0	0	0	0	0	0	0	0	0	0	0	0	0	0	0	0	0	0	0	0	0	0	0	0	0	0	0	0
10971	YWHAQ	4	1	0	0	1	1	0	0	0	0	0	0	0	0	0	0	0	0	0	0	0	0	0	0	0	0	0	0	0	0	0	0	0	1	0	0	0	0	0	0	0	0	0	0	0	0	0	0
23640	HSPBP1	4	0	0	0	0	0	0	0	0	0	0	0	0	0	0	0	0	0	0	0	0	0	0	0	0	0	0	1	0	0	0	0	0	0	0	0	0	0	0	0	0	0	0	0	0	0	0	0
3339	HSPG2	4	0	0	0	0	0	0	0	0	0	0	0	0	0	0	0	0	0	0	0	1	0	0	0	0	0	0	0	0	0	0	0	0	0	0	0	0	0	0	0	1	0	0	0	0	0	0	0
6731	SRP72	4	0	0	0	0	0	0	0	0	0	0	0	0	0	0	0	0	0	0	0	0	0	0	0	0	0	0	0	0	0	0	0	0	0	0	0	0	0	0	0	0	0	0	0	1	0	0	0
81567	TXNDC5	4	0	0	0	0	0	0	0	0	0	0	0	0	0	0	0	0	0	0	0	1	0	0	0	0	0	0	0	0	0	0	0	0	0	0	0	0	0	1	0	0	0	0	0	0	0	0	0
5479	PPIB	4	0	0	0	0	0	0	0	0	0	0	0	1	0	0	0	0	0	0	0	1	0	0	0	0	0	0	0	0	0	0	0	0	0	0	0	0	0	0	0	0	0	0	0	0	0	0	0
4897	NRCAM	4	0	0	0	0	0	0	0	0	0	0	0	0	0	0	0	0	0	0	0	0	0	0	0	0	0	0	0	0	0	0	0	0	0	0	0	0	0	0	0	0	0	0	0	0	0	0	0
6647	SOD1	4	0	0	0	1	0	0	0	0	0	0	0	0	0	0	0	0	0	0	0	0	0	0	0	0	0	0	0	0	0	0	0	0	1	0	0	0	0	0	0	0	1	0	0	0	0	0	0
7532	YWHAG	4	0	0	0	0	0	0	0	0	0	0	1	0	0	0	0	0	0	0	0	0	0	1	0	0	0	0	0	0	0	0	0	0	1	0	0	0	0	0	0	0	0	0	0	0	0	0	0
8359	H4C1	4	0	0	0	0	0	0	1	0	0	1	0	0	1	0	0	0	0	0	0	0	0	0	0	0	0	0	0	0	0	0	0	0	0	0	0	0	0	0	0	0	0	0	0	0	0	0	0
84790	TUBA1C	4	0	1	0	0	0	0	1	1	0	0	0	0	0	0	0	0	0	0	0	0	0	0	0	0	0	0	0	0	0	0	0	0	0	0	0	0	0	0	0	0	0	0	0	0	0	0	0
161406	RPL7AP10	4	0	0	1	0	0	0	1	1	0	0	0	0	0	0	0	0	0	0	0	0	0	0	0	0	0	0	0	0	0	0	0	0	0	0	0	0	0	0	0	0	0	0	0	0	0	0	0
375790	AGRN	4	0	0	0	0	0	0	0	0	0	0	0	0	0	0	0	0	0	0	0	1	0	0	0	0	0	0	0	0	0	0	0	0	1	0	0	0	0	0	0	0	1	0	0	0	0	0	0
2547	XRCC6	4	0	0	0	0	0	0	1	1	0	1	0	0	0	0	0	0	0	0	0	0	0	0	0	0	0	0	0	0	0	0	1	0	0	0	0	0	0	0	0	0	0	0	0	0	0	0	0
6023	RMRP	3	0	0	1	0	0	0	0	0	0	0	0	0	0	0	0	0	0	0	0	0	0	0	0	0	0	0	0	0	0	0	0	0	0	0	0	0	0	0	0	0	0	0	0	0	0	0	0
4830	NME1	3	0	0	1	0	0	0	0	0	0	0	0	0	0	0	0	0	0	0	0	0	0	0	0	0	0	0	0	0	0	0	0	0	0	0	0	0	0	0	0	0	0	0	0	0	0	0	0
191	AHCY	3	0	0	1	1	0	0	0	0	0	0	0	0	0	0	0	0	0	0	0	0	0	0	0	0	0	0	0	0	0	0	0	0	0	0	0	0	0	0	0	1	0	0	0	0	0	0	0
3646	EIF3E	3	0	1	0	0	0	0	0	0	0	0	0	0	0	0	0	0	0	0	0	0	0	0	0	0	0	0	0	0	0	0	0	0	0	0	0	0	0	0	0	0	0	0	0	0	0	0	0
304	ANXA2P2	3	0	1	0	0	0	1	0	0	0	0	0	0	0	0	0	0	0	0	0	0	0	0	0	0	0	0	0	0	0	0	0	0	0	0	0	0	0	0	0	1	0	0	0	0	0	0	0
2495	FTH1	3	0	0	0	0	0	0	0	0	0	0	0	0	0	0	0	0	0	0	0	1	0	0	0	0	0	0	0	0	0	0	0	0	0	0	0	0	0	0	0	0	0	0	0	0	0	0	0
7317	UBA1	3	0	1	0	0	1	0	0	1	0	0	0	0	0	0	0	0	0	0	0	0	0	0	0	0	0	0	0	0	0	0	0	0	0	0	0	0	0	0	0	0	0	0	0	0	0	0	0
5214	PFKP	3	0	0	0	0	0	1	0	0	0	0	0	0	0	0	0	0	0	0	0	0	0	0	0	0	0	0	0	0	0	0	0	0	0	0	0	0	0	0	0	1	0	0	0	0	0	0	0
1973	EIF4A1	3	0	1	0	0	1	0	0	1	0	0	0	0	0	0	0	0	0	0	0	0	0	0	0	0	0	0	0	0	0	0	0	0	0	0	0	0	0	0	0	0	0	0	0	0	0	0	0
5813	PURA	3	0	0	0	0	0	1	0	0	0	0	0	0	0	0	0	0	0	0	0	0	0	0	0	0	0	0	0	0	0	0	0	0	0	0	0	0	0	0	0	0	0	0	0	0	0	0	0
5707	PSMD1	3	0	0	0	0	0	0	0	0	0	0	0	0	0	0	0	0	1	0	0	0	0	0	0	0	0	0	0	0	0	0	1	0	0	0	0	0	0	0	0	0	0	0	0	0	0	0	0
106480180	RNU1-93P	3	0	0	0	0	0	0	0	0	0	0	0	0	0	0	0	0	1	0	0	0	0	0	0	0	0	0	0	0	0	0	1	0	0	0	0	0	0	0	0	0	0	0	0	0	0	0	0
8661	EIF3A	3	0	0	0	0	0	0	0	0	0	0	0	0	0	0	0	0	1	0	0	0	0	0	0	0	0	0	0	0	0	0	0	0	0	0	0	0	0	0	0	0	0	0	0	0	0	0	0
9343	EFTUD2	3	0	0	0	0	0	0	0	1	0	0	0	0	0	0	0	0	0	0	0	0	0	0	0	0	0	0	0	0	0	0	0	0	0	0	0	0	0	0	0	0	0	0	0	1	0	0	0
7247	TSN	3	1	0	1	1	0	0	0	0	0	0	0	0	0	0	0	0	0	0	0	0	0	0	0	0	0	0	0	0	0	0	0	0	0	0	0	0	0	0	0	0	0	0	0	0	0	0	0
6187	RPS2	3	0	1	0	0	0	0	1	0	0	0	0	0	0	0	0	0	0	0	0	0	0	0	0	0	0	0	0	0	0	0	0	0	0	0	0	0	0	0	0	0	0	0	0	0	0	0	0
6125	RPL5	3	1	0	0	0	0	0	0	0	0	0	0	0	0	0	0	0	0	0	0	0	0	0	0	0	0	0	0	0	0	0	0	0	0	0	0	0	0	0	0	0	0	0	0	0	0	0	0
28998	MRPL13	3	0	0	0	1	0	0	0	0	0	0	0	0	0	0	0	0	0	0	0	0	0	0	0	0	0	0	0	0	0	0	0	0	0	0	0	0	0	0	0	0	0	0	0	0	0	0	0
3311	HSPA7	3	0	0	0	0	1	0	0	0	0	0	0	0	0	0	0	0	0	0	0	0	0	0	0	0	0	0	0	0	0	0	0	0	0	0	0	0	0	0	0	0	0	0	0	0	0	0	0
328	APEX1	3	0	0	0	0	0	0	0	1	0	0	0	0	0	0	0	0	0	0	0	0	0	0	0	0	0	0	0	0	0	0	0	0	0	0	0	0	0	0	0	0	0	0	0	0	0	0	0
3606	IL18	3	0	0	0	0	0	1	0	0	0	0	0	0	0	0	0	0	0	0	0	0	0	0	0	0	0	0	0	0	0	0	0	0	0	0	0	0	0	0	0	0	0	0	0	0	0	0	0
6709	SPTAN1	3	0	0	0	0	0	0	0	0	0	1	0	0	0	0	0	0	0	0	0	0	0	0	0	0	0	0	0	0	0	0	0	0	0	0	0	0	0	0	0	0	0	0	0	1	0	0	0
8826	IQGAP1	3	0	0	0	0	0	0	0	0	0	0	0	0	0	0	0	0	0	0	0	0	0	1	0	0	0	0	0	0	0	0	0	0	0	0	0	0	0	0	0	0	0	1	0	0	0	0	0
8340	H2BC13	3	0	1	1	0	0	0	0	0	0	0	0	0	0	0	0	0	0	0	0	0	0	0	0	0	0	0	0	0	0	0	0	0	0	0	0	0	0	0	0	0	0	0	0	0	0	0	0
7529	YWHAB	3	1	0	0	0	0	0	1	0	0	0	0	0	0	0	0	0	0	0	0	0	0	0	0	0	0	0	0	0	0	0	0	0	1	0	0	0	0	0	0	0	0	0	0	0	0	0	0
333932	H3C15	3	0	0	0	0	0	0	0	0	0	0	0	0	0	0	0	0	0	0	0	0	1	0	0	0	0	0	0	0	0	0	0	0	0	0	0	0	0	0	0	0	0	0	0	0	0	0	0
87	ACTN1	3	0	0	0	0	0	0	0	0	0	0	0	0	0	0	0	0	0	0	0	0	0	0	0	0	0	0	0	0	0	0	0	0	0	0	0	0	0	1	1	0	0	0	0	0	0	0	0
6632	SNRPD1	3	0	0	0	0	0	0	0	0	0	0	0	0	0	0	0	0	0	0	0	0	0	0	0	0	0	0	0	0	0	0	0	0	0	0	0	0	0	0	0	0	0	0	0	0	0	0	0
10128	LRPPRC	3	0	0	0	0	0	0	0	0	0	0	0	0	0	1	0	0	0	0	0	0	0	0	0	0	0	0	0	0	0	0	0	0	0	0	0	0	0	0	0	0	0	0	0	0	0	0	0
2817	GPC1	3	0	0	0	0	0	0	0	0	0	0	0	0	0	0	0	0	0	0	0	0	0	0	0	0	0	0	0	0	0	0	0	0	0	0	0	0	0	0	0	1	0	0	0	0	0	0	0
6513	SLC2A1	3	0	0	0	0	0	0	0	0	0	0	0	0	0	1	0	0	0	0	0	0	0	0	0	0	0	0	0	0	0	0	0	0	0	0	0	0	0	1	0	0	0	0	0	0	0	0	0
2739	GLO1	3	1	0	0	1	0	0	0	0	0	0	0	0	0	0	0	0	0	0	0	0	0	0	0	0	0	0	0	0	0	0	0	0	0	0	0	0	0	0	0	0	0	0	0	0	0	0	0
1213	CLTC	3	0	0	1	0	0	0	0	0	0	0	0	0	0	0	0	0	0	0	0	0	0	1	1	0	0	0	0	0	0	0	0	0	0	0	0	0	0	0	0	0	0	0	0	0	0	0	0
1937	EEF1G	3	0	0	0	0	1	0	0	0	0	0	0	0	1	0	0	0	0	0	0	0	0	0	0	0	0	0	0	0	0	0	0	0	0	0	0	0	0	0	0	0	0	0	0	0	0	0	0
6175	RPLP0	3	1	0	0	0	0	1	0	0	0	0	0	0	0	0	0	0	0	1	0	0	0	0	0	0	0	0	0	0	0	0	0	0	0	0	0	0	0	0	0	0	0	0	0	0	0	0	0
1314	COPA	3	0	0	0	0	0	0	1	0	0	0	0	0	0	0	0	0	0	0	0	0	0	0	0	0	0	0	0	0	0	0	1	0	0	0	0	0	0	0	0	0	0	0	0	0	0	0	0
8895	CPNE3	3	0	0	0	0	0	0	0	0	0	0	0	0	0	0	0	0	0	0	0	0	0	0	0	0	0	0	0	0	0	0	0	0	0	0	0	0	0	0	1	0	1	0	0	0	0	0	0
6888	TALDO1	3	0	0	0	0	1	0	0	1	0	0	0	0	0	0	0	0	0	0	0	0	0	0	0	0	0	0	0	0	0	0	0	0	0	0	0	0	0	0	1	0	0	0	0	0	0	0	0
6188	RPS3	3	0	1	0	0	1	0	0	0	0	0	0	0	0	0	0	0	0	0	0	0	0	0	0	0	0	0	0	0	0	0	0	0	0	0	0	0	0	0	0	0	0	0	0	0	0	0	0
7150	TOP1	2	0	0	0	0	0	0	0	0	0	0	0	1	0	0	0	0	0	0	0	0	0	0	0	0	0	0	0	0	0	0	0	0	0	0	0	0	0	0	0	0	0	0	1	0	0	0	0
6141	RPL18	2	0	0	1	1	0	0	0	0	0	0	0	0	0	0	0	0	0	0	0	0	0	0	0	0	0	0	0	0	0	0	0	0	0	0	0	0	0	0	0	0	0	0	0	0	0	0	0
1917	EEF1A2	2	0	0	0	0	1	0	0	0	0	0	0	0	0	0	0	0	0	0	0	0	0	0	0	0	0	0	0	0	0	0	0	0	0	0	0	0	0	0	0	0	0	0	0	0	0	0	0
6222	RPS18	2	1	0	0	0	0	0	0	0	0	0	0	0	0	0	0	0	0	0	0	0	0	0	0	0	0	0	0	0	0	0	0	0	0	0	0	0	0	0	0	0	0	0	0	0	0	0	0
100131863	RPS18P5	2	1	0	0	0	0	0	0	0	0	0	0	0	0	0	0	0	0	0	0	0	0	0	0	0	0	0	0	0	0	0	0	0	0	0	0	0	0	0	0	0	0	0	0	0	0	0	0
170506	DHX36	2	0	0	0	0	0	0	0	0	0	0	0	0	0	0	0	0	0	0	0	0	0	0	0	0	0	0	0	0	0	0	0	0	0	0	0	0	0	0	0	0	0	0	0	0	0	0	0
8943	AP3D1	2	0	0	0	0	0	0	0	0	0	0	0	0	1	0	0	0	0	0	0	0	0	0	0	0	0	0	0	0	0	0	0	0	0	0	0	0	0	0	0	0	0	0	0	0	0	0	0
6633	SNRPD2	2	0	0	0	1	0	0	0	0	0	0	0	0	0	0	0	0	0	0	0	0	0	0	0	0	0	0	0	0	0	0	0	0	0	0	0	0	0	0	0	0	0	0	0	0	0	0	0
10072	DPP3	2	0	0	0	0	0	0	0	0	0	0	0	0	0	0	0	0	0	0	0	0	0	0	0	0	0	0	0	0	0	0	0	0	0	0	0	0	0	0	0	1	0	0	0	0	0	0	0
3324	HSP90AA2P	2	0	1	0	0	1	0	0	0	0	0	0	0	0	0	0	0	0	0	0	0	0	0	0	0	0	0	0	0	0	0	0	0	0	0	0	0	0	0	0	0	0	0	0	0	0	0	0
23020	SNRNP200	2	0	0	0	0	0	0	0	0	0	0	0	0	0	0	0	0	0	0	0	0	0	0	0	0	0	0	0	0	0	0	0	0	0	0	0	0	0	0	0	0	0	0	0	1	0	0	0
8546	AP3B1	2	0	0	0	0	0	0	0	0	0	0	0	0	0	0	0	0	1	0	0	0	0	0	0	0	0	0	0	0	0	0	0	0	0	0	0	0	0	0	0	0	0	0	0	0	0	0	0
10594	PRPF8	2	0	1	1	0	0	0	0	0	0	0	0	0	0	0	0	0	0	0	0	0	0	0	0	0	0	0	0	0	0	0	0	0	0	0	0	0	0	0	0	0	0	0	0	0	0	0	0
444	ASPH	2	0	0	0	0	0	0	0	0	0	0	0	0	0	0	0	0	0	0	0	0	0	0	0	0	0	0	0	0	0	0	0	0	0	0	0	0	0	1	0	0	0	0	0	0	0	0	0
11051	NUDT21	2	1	0	1	0	0	0	0	0	0	0	0	0	0	0	0	0	0	0	0	0	0	0	0	0	0	0	0	0	0	0	0	0	0	0	0	0	0	0	0	0	0	0	0	0	0	0	0
94239	H2AZ2	2	0	0	0	1	0	0	0	0	0	0	0	0	0	0	0	0	0	0	0	0	0	0	0	0	0	0	0	0	0	0	0	0	0	0	0	0	0	0	0	0	0	0	0	0	0	0	0
23193	GANAB	2	0	0	0	1	0	0	0	0	0	0	0	0	0	0	0	0	0	0	0	0	0	0	0	0	0	0	0	0	0	0	0	0	0	0	0	0	0	1	0	0	0	0	0	0	0	0	0
4691	NCL	2	0	0	0	0	0	0	0	0	0	0	0	0	0	0	0	0	1	0	0	0	0	0	0	0	1	0	0	0	0	0	0	0	0	0	0	0	0	0	0	0	0	0	0	0	0	0	0
26155	NOC2L	2	0	0	0	0	0	0	0	0	0	0	0	0	0	0	0	0	0	0	0	0	0	0	0	0	0	0	0	0	0	0	0	0	0	0	0	0	0	0	0	0	0	0	0	0	0	0	0
4839	NOP2	2	0	0	0	0	0	0	0	0	0	0	0	0	0	0	0	0	1	0	0	0	0	0	0	0	0	0	0	0	0	0	1	0	0	0	0	0	0	0	0	0	0	0	0	0	0	0	0
2664	GDI1	2	0	0	0	0	0	0	0	0	0	0	0	0	0	0	0	0	0	0	0	0	0	0	0	0	0	0	0	0	0	0	0	0	0	0	0	0	0	0	0	0	0	0	0	0	0	0	0
29088	MRPL15	2	0	0	0	0	0	0	0	0	0	0	0	0	0	0	0	0	0	0	0	0	0	0	0	0	0	0	0	0	0	0	0	0	0	0	0	0	0	0	0	0	0	0	0	0	0	0	0
2665	GDI2	2	1	0	0	0	1	0	0	0	0	0	0	0	0	0	0	0	0	0	0	0	0	0	0	0	0	0	0	0	0	0	0	0	0	0	0	0	0	0	0	0	0	0	0	0	0	0	0
4191	MDH2	2	0	0	0	0	0	0	0	0	0	0	0	0	0	1	0	0	0	0	0	0	0	0	0	0	0	0	0	0	0	0	0	0	1	0	0	0	0	0	0	0	0	0	0	0	0	0	0
7358	UGDH	2	0	0	0	0	0	1	0	0	0	0	0	0	0	1	0	0	0	0	0	0	0	0	0	0	0	0	0	0	0	0	0	0	0	0	0	0	0	0	0	0	0	0	0	0	0	0	0
7520	XRCC5	2	1	0	0	0	0	0	0	1	0	0	0	0	0	0	0	0	0	0	0	0	0	0	0	0	0	0	0	0	0	0	0	0	0	0	0	0	0	0	0	0	0	0	0	0	0	0	0
10549	PRDX4	2	0	0	0	1	0	0	0	0	0	0	0	0	0	0	0	1	0	0	0	0	0	0	0	0	0	0	0	0	0	0	0	0	0	0	0	0	0	0	0	0	0	0	0	0	0	0	0
728689	EIF3CL	2	0	0	0	0	0	0	0	0	0	0	0	0	0	0	0	0	0	0	0	0	0	0	0	0	0	0	0	0	0	0	0	0	0	0	0	0	0	0	0	0	0	0	0	0	0	0	0
3608	ILF2	2	0	0	0	0	0	0	0	0	0	0	0	0	0	0	0	0	1	0	0	0	0	0	0	0	0	0	0	0	0	0	0	0	0	0	0	0	0	0	0	0	0	0	0	0	0	0	0
5464	PPA1	2	0	0	0	0	0	0	0	0	0	0	0	0	0	0	0	0	0	0	0	0	0	0	0	1	0	0	0	0	0	0	0	0	0	0	0	0	0	0	0	0	0	0	0	0	0	0	0
10236	HNRNPR	2	0	1	0	0	0	0	0	0	0	0	0	0	0	0	0	0	0	0	0	0	0	0	0	0	0	0	0	0	0	0	0	0	0	0	0	0	0	0	0	0	0	0	0	0	0	0	0
5358	PLS3	2	1	0	0	0	0	0	0	0	0	0	0	0	0	0	0	0	0	0	0	0	0	0	0	0	0	0	0	0	0	0	0	0	0	0	0	0	0	0	0	0	0	0	0	0	0	0	0
27336	HTATSF1	2	1	0	0	0	0	0	0	0	0	0	0	0	0	0	0	0	0	0	0	0	0	0	0	0	0	0	0	0	0	0	0	0	0	0	0	0	0	0	0	0	0	0	0	0	0	0	0
5976	UPF1	2	0	0	0	0	0	0	0	0	0	0	0	0	0	0	0	0	0	0	0	0	0	0	0	0	0	1	0	0	0	0	0	0	0	0	0	0	0	0	0	0	0	0	0	0	0	0	0
51253	MRPL37	2	0	0	0	0	0	0	0	0	0	0	0	0	0	0	0	0	0	0	0	0	0	0	0	0	0	0	0	0	0	0	0	0	0	0	0	0	0	0	0	0	0	0	0	0	0	0	0
27043	PELP1	2	0	0	0	0	0	0	0	0	0	0	0	0	0	0	0	0	0	0	0	0	0	0	0	0	0	0	0	0	0	0	0	0	0	0	0	0	0	0	0	0	0	0	0	0	0	0	0
79595	SAP130	1	0	0	0	0	0	0	0	0	0	0	0	0	0	0	0	0	0	0	0	1	0	0	0	0	0	0	0	0	0	0	0	0	0	0	0	0	0	0	0	0	0	0	0	0	0	0	0
6150	MRPL23	1	0	0	0	0	0	0	0	0	0	0	0	0	0	0	0	0	0	0	0	0	0	0	0	0	0	0	0	0	0	0	0	0	0	0	0	0	0	0	0	0	0	0	0	0	0	0	0
6203	RPS9	1	0	0	0	0	0	0	0	0	0	0	0	0	0	0	0	0	0	0	0	0	0	0	0	0	0	0	0	0	0	0	0	0	0	0	0	0	0	0	0	0	0	0	0	0	0	0	0
9801	MRPL19	1	0	0	0	0	0	0	0	0	0	0	0	0	0	0	0	0	0	0	0	0	0	0	0	0	0	0	0	0	0	0	0	0	0	0	0	0	0	0	0	0	0	0	0	0	0	0	0
10492	SYNCRIP	1	0	0	0	0	0	0	0	0	0	0	0	0	0	0	0	0	0	0	0	0	0	0	0	0	0	0	0	0	0	0	0	0	0	0	0	0	0	0	0	0	0	0	0	0	0	0	0
51069	MRPL2	1	0	0	0	0	0	0	0	0	0	0	0	0	0	0	0	0	0	0	0	0	0	0	0	0	0	0	0	0	0	0	0	0	0	0	0	0	0	0	0	0	0	0	0	0	0	0	0
23212	RRS1	1	0	0	0	0	0	0	0	0	0	0	0	0	0	0	0	0	0	0	0	0	0	0	0	0	0	0	0	0	0	0	0	0	0	0	0	0	0	0	0	0	0	0	0	0	0	0	0
23223	RRP12	1	0	0	0	0	0	0	0	0	0	0	0	0	0	0	0	0	1	0	0	0	0	0	0	0	0	0	0	0	0	0	0	0	0	0	0	0	0	0	0	0	0	0	0	0	0	0	0
3276	PRMT1	1	0	0	0	0	0	0	0	1	0	0	0	0	0	0	0	0	0	0	0	0	0	0	0	0	0	0	0	0	0	0	0	0	0	0	0	0	0	0	0	0	0	0	0	0	0	0	0
29074	MRPL18	1	0	0	0	0	0	0	0	0	0	0	0	0	0	0	0	0	0	0	0	0	0	0	0	0	0	0	0	0	0	0	0	0	0	0	0	0	0	0	0	0	0	0	0	0	0	0	0
63875	MRPL17	1	0	0	0	0	0	0	0	0	0	0	0	0	0	0	0	0	0	0	0	0	0	0	0	0	0	0	0	0	0	0	0	0	0	0	0	0	0	0	0	0	0	0	0	0	0	0	0
728642	CDK11A	1	0	0	0	0	0	0	0	0	0	0	0	0	0	0	0	0	0	0	0	0	0	0	0	0	0	0	1	0	0	0	0	0	0	0	0	0	0	0	0	0	0	0	0	0	0	0	0
84311	MRPL45	1	0	0	0	0	0	0	0	0	0	0	0	0	0	0	0	0	0	0	0	0	0	0	0	0	0	0	0	0	0	0	0	0	0	0	0	0	0	0	0	0	0	0	0	0	0	0	0
832	CAPZB	1	0	0	0	0	0	0	0	0	0	0	0	0	0	0	0	0	0	0	0	0	0	0	0	0	0	0	0	0	0	0	0	0	0	0	0	0	0	0	0	1	0	0	0	0	0	0	0
57418	WDR18	1	0	0	0	0	0	0	0	0	0	0	0	0	0	0	0	0	0	0	0	0	0	0	0	0	0	0	0	0	0	0	0	0	0	0	0	0	0	0	0	0	0	0	0	0	0	0	0
708	C1QBP	1	0	0	0	0	0	0	0	0	0	0	0	0	0	0	0	0	0	0	0	0	0	0	0	0	0	0	0	0	0	0	0	0	0	0	0	0	0	0	0	0	0	0	0	0	0	0	0
84174	SLA2	1	0	0	0	0	0	0	0	1	0	0	0	0	0	0	0	0	0	0	0	0	0	0	0	0	0	0	0	0	0	0	0	0	0	0	0	0	0	0	0	0	0	0	0	0	0	0	0
6626	SNRPA	1	0	0	0	0	0	0	0	0	0	0	0	0	0	0	0	0	1	0	0	0	0	0	0	0	0	0	0	0	0	0	0	0	0	0	0	0	0	0	0	0	0	0	0	0	0	0	0
9555	MACROH2A1	1	0	0	0	0	0	0	0	0	0	0	0	0	0	0	0	0	0	0	0	0	0	1	0	0	0	0	0	0	0	0	0	0	0	0	0	0	0	0	0	0	0	0	0	0	0	0	0
7533	YWHAH	1	0	0	0	0	0	0	0	0	0	0	0	0	0	0	0	0	0	0	0	0	0	0	0	0	0	0	0	0	0	0	0	0	0	0	0	0	0	0	0	0	0	0	0	0	0	0	0
6767	ST13	1	0	0	0	0	1	0	0	0	0	0	0	0	0	0	0	0	0	0	0	0	0	0	0	0	0	0	0	0	0	0	0	0	0	0	0	0	0	0	0	0	0	0	0	0	0	0	0
3416	IDE	1	0	0	0	0	0	0	0	0	0	0	0	0	0	0	0	0	0	0	0	0	0	0	0	0	0	0	0	0	0	0	0	0	0	0	0	0	0	0	0	0	0	0	0	0	0	0	0
64978	MRPL38	1	0	0	0	0	0	0	0	0	0	0	0	0	0	0	0	0	0	0	0	0	0	0	0	0	0	0	0	0	0	0	0	0	0	0	0	0	0	0	0	0	0	0	0	0	0	0	0
6210	RPS15A	1	0	0	0	0	0	0	0	0	0	0	0	0	0	0	0	0	0	0	0	0	0	0	0	0	0	0	0	0	0	0	0	0	0	0	0	0	0	0	0	0	0	0	0	0	0	0	0
740	MRPL49	1	0	0	0	0	0	0	0	0	0	0	0	0	0	0	0	0	0	0	0	0	0	0	0	0	0	0	0	0	0	0	0	0	0	0	0	0	0	0	0	0	0	0	0	0	0	0	0
159	ADSS2	1	0	0	0	0	0	0	0	0	0	0	0	0	0	0	0	0	0	0	0	1	0	0	0	0	0	0	0	0	0	0	0	0	0	0	0	0	0	0	0	0	0	0	0	0	0	0	0
10940	POP1	1	0	0	0	0	0	0	0	0	0	1	0	0	0	0	0	0	0	0	0	0	0	0	0	0	0	0	0	0	0	0	0	0	0	0	0	0	0	0	0	0	0	0	0	0	0	0	0
5357	PLS1	1	1	0	0	0	0	0	0	0	0	0	0	0	0	0	0	0	0	0	0	0	0	0	0	0	0	0	0	0	0	0	0	0	0	0	0	0	0	0	0	0	0	0	0	0	0	0	0
10541	ANP32B	1	0	0	0	0	0	0	0	1	0	0	0	0	0	0	0	0	0	0	0	0	0	0	0	0	0	0	0	0	0	0	0	0	0	0	0	0	0	0	0	0	0	0	0	0	0	0	0
6742	SSBP1	1	0	0	0	0	0	0	0	0	0	0	0	0	0	0	0	0	0	0	0	0	0	0	0	0	0	0	0	0	0	0	0	0	0	0	0	0	0	0	0	0	0	0	0	0	0	0	0
23481	PES1	1	0	0	0	0	0	0	0	0	0	0	0	0	0	0	0	0	0	0	0	0	0	0	0	0	0	0	0	0	0	0	0	0	0	0	0	0	0	0	0	0	0	0	0	0	0	0	0
3692	EIF6	1	0	0	0	0	0	0	0	0	0	0	0	0	0	0	0	0	0	0	0	0	0	0	0	0	0	0	0	0	0	0	0	0	1	0	0	0	0	0	0	0	0	0	0	0	0	0	0
5050	PAFAH1B3	1	0	0	0	0	0	0	0	0	0	0	0	0	0	0	0	0	0	0	0	1	0	0	0	0	0	0	0	0	0	0	0	0	0	0	0	0	0	0	0	0	0	0	0	0	0	0	0
5905	RANGAP1	1	0	0	0	0	0	0	0	0	0	0	0	0	0	0	0	0	0	0	0	0	0	0	0	0	0	0	0	0	0	0	0	0	0	0	0	0	0	0	0	0	0	0	0	0	0	0	0
5917	RARS1	1	0	0	0	0	0	0	0	0	0	0	0	0	0	0	0	0	0	0	0	0	0	0	0	0	0	0	0	0	0	0	0	0	0	0	0	0	0	0	0	0	0	0	0	0	0	0	0
5928	RBBP4	1	0	0	0	0	0	0	0	0	0	0	0	0	0	0	0	0	0	0	0	0	0	0	0	0	0	0	0	0	0	0	0	0	0	0	0	0	0	0	0	0	0	0	0	0	0	0	0
54623	PAF1	1	0	0	0	0	0	0	0	1	0	0	0	0	0	0	0	0	0	0	0	0	0	0	0	0	0	0	0	0	0	0	0	0	0	0	0	0	0	0	0	0	0	0	0	0	0	0	0
5962	RDX	1	0	0	0	0	0	0	0	0	0	0	0	0	0	0	0	0	0	0	0	0	0	0	0	0	0	0	0	0	0	0	0	0	0	0	0	0	0	0	0	0	0	0	0	0	0	0	0
6051	RNPEP	1	0	0	0	0	0	0	0	0	0	0	0	0	0	0	0	0	0	0	0	0	0	0	0	0	0	0	0	0	0	0	0	0	0	0	0	0	0	0	0	0	0	0	0	0	0	0	0
29789	OLA1	1	0	0	0	0	0	0	0	0	0	0	0	0	0	0	0	0	0	0	0	0	0	0	0	0	0	0	0	0	0	0	0	0	0	0	0	0	0	0	0	0	0	0	0	0	0	0	0
6738	RO60	1	0	0	0	0	1	0	0	0	0	0	0	0	0	0	0	0	0	0	0	0	0	0	0	0	0	0	0	0	0	0	0	0	0	0	0	0	0	0	0	0	0	0	0	0	0	0	0
7343	UBTF	1	0	0	0	0	0	0	0	0	0	0	0	0	0	0	0	0	0	0	0	0	0	0	0	0	0	0	0	0	0	0	0	0	0	0	0	0	0	0	0	0	0	0	0	0	0	0	0
1665	DHX15	1	0	0	0	0	0	0	0	1	0	0	0	0	0	0	0	0	0	0	0	0	0	0	0	0	0	0	0	0	0	0	0	0	0	0	0	0	0	0	0	0	0	0	0	0	0	0	0
4643	MYO1E	1	0	0	0	0	0	0	0	0	0	0	0	0	0	0	0	0	0	0	0	0	0	0	0	0	0	0	0	0	0	0	0	0	0	0	0	0	0	0	0	0	0	0	0	0	0	0	0
2632	GBE1	1	0	0	0	0	0	0	0	0	0	0	0	0	0	0	0	0	0	0	0	0	0	0	0	0	0	0	0	0	0	0	0	0	0	0	0	0	0	0	0	0	0	0	0	0	0	0	0
2729	GCLC	1	0	0	0	0	0	0	0	0	0	0	0	0	0	0	0	0	0	0	0	0	0	0	0	0	0	0	0	0	0	0	0	0	0	0	0	0	0	0	0	0	0	0	0	0	0	0	0
55661	DDX27	1	0	0	0	0	1	0	0	0	0	0	0	0	0	0	0	0	0	0	0	0	0	0	0	0	0	0	0	0	0	0	0	0	0	0	0	0	0	0	0	0	0	0	0	0	0	0	0
7874	USP7	1	0	0	0	0	1	0	0	0	0	0	0	0	0	0	0	0	0	0	0	0	0	0	0	0	0	0	0	0	0	0	0	0	0	0	0	0	0	0	0	0	0	0	0	0	0	0	0
65993	MRPS34	1	0	0	0	0	0	0	0	0	0	0	0	0	0	0	0	0	0	0	0	0	0	0	0	0	0	0	0	0	0	0	0	0	0	0	0	0	0	0	0	0	0	0	0	0	0	0	0
10884	MRPS30	1	0	0	0	0	0	0	0	0	0	0	0	0	0	0	0	0	0	0	0	0	0	0	0	0	0	0	0	0	0	0	0	0	0	0	0	0	0	0	0	0	0	0	0	0	0	0	0
23107	MRPS27	1	0	0	0	0	0	0	0	0	0	0	0	0	0	0	0	0	0	0	0	0	0	0	0	0	0	0	0	0	0	0	0	0	0	0	0	0	0	0	0	0	0	0	0	0	0	0	0
54148	MRPL39	1	0	0	0	0	0	0	0	0	0	0	0	0	0	0	0	0	0	0	0	0	0	0	0	0	0	0	0	0	0	0	0	0	0	0	0	0	0	0	0	0	0	0	0	0	0	0	0
8120	AP3B2	0	0	0	0	0	0	0	0	0	0	0	0	0	0	0	0	0	0	0	0	0	0	0	0	0	0	0	0	0	0	0	0	0	0	0	0	0	0	0	0	0	0	0	0	0	0	0	0
54881	TEX10	0	0	0	0	0	0	0	0	0	0	0	0	0	0	0	0	0	0	0	0	0	0	0	0	0	0	0	0	0	0	0	0	0	0	0	0	0	0	0	0	0	0	0	0	0	0	0	0
23520	ANP32C	0	0	0	0	0	0	0	0	0	0	0	0	0	0	0	0	0	0	0	0	0	0	0	0	0	0	0	0	0	0	0	0	0	0	0	0	0	0	0	0	0	0	0	0	0	0	0	0
10342	TFG	0	0	0	0	0	0	0	0	0	0	0	0	0	0	0	0	0	0	0	0	0	0	0	0	0	0	0	0	0	0	0	0	0	0	0	0	0	0	0	0	0	0	0	0	0	0	0	0
3305	HSPA1L	0	0	0	0	0	0	0	0	0	0	0	0	0	0	0	0	0	0	0	0	0	0	0	0	0	0	0	0	0	0	0	0	0	0	0	0	0	0	0	0	0	0	0	0	0	0	0	0
55299	BRIX1	0	0	0	0	0	0	0	0	0	0	0	0	0	0	0	0	0	0	0	0	0	0	0	0	0	0	0	0	0	0	0	0	0	0	0	0	0	0	0	0	0	0	0	0	0	0	0	0
65008	MRPL1	0	0	0	0	0	0	0	0	0	0	0	0	0	0	0	0	0	0	0	0	0	0	0	0	0	0	0	0	0	0	0	0	0	0	0	0	0	0	0	0	0	0	0	0	0	0	0	0
9520	NPEPPS	0	0	0	0	0	0	0	0	0	0	0	0	0	0	0	0	0	0	0	0	0	0	0	0	0	0	0	0	0	0	0	0	0	0	0	0	0	0	0	0	0	0	0	0	0	0	0	0
4736	RPL10A	0	0	0	0	0	0	0	0	0	0	0	0	0	0	0	0	0	0	0	0	0	0	0	0	0	0	0	0	0	0	0	0	0	0	0	0	0	0	0	0	0	0	0	0	0	0	0	0
54433	GAR1	0	0	0	0	0	0	0	0	0	0	0	0	0	0	0	0	0	0	0	0	0	0	0	0	0	0	0	0	0	0	0	0	0	0	0	0	0	0	0	0	0	0	0	0	0	0	0	0
60314	MYG1	0	0	0	0	0	0	0	0	0	0	0	0	0	0	0	0	0	0	0	0	0	0	0	0	0	0	0	0	0	0	0	0	0	0	0	0	0	0	0	0	0	0	0	0	0	0	0	0
64965	MRPS9	0	0	0	0	0	0	0	0	0	0	0	0	0	0	0	0	0	0	0	0	0	0	0	0	0	0	0	0	0	0	0	0	0	0	0	0	0	0	0	0	0	0	0	0	0	0	0	0
28957	MRPS28	0	0	0	0	0	0	0	0	0	0	0	0	0	0	0	0	0	0	0	0	0	0	0	0	0	0	0	0	0	0	0	0	0	0	0	0	0	0	0	0	0	0	0	0	0	0	0	0
51649	MRPS23	0	0	0	0	0	0	0	0	0	0	0	0	0	0	0	0	0	0	0	0	0	0	0	0	0	0	0	0	0	0	0	0	0	0	0	0	0	0	0	0	0	0	0	0	0	0	0	0
56945	MRPS22	0	0	0	0	0	0	0	0	0	0	0	0	0	0	0	0	0	0	0	0	0	0	0	0	0	0	0	0	0	0	0	0	0	0	0	0	0	0	0	0	0	0	0	0	0	0	0	0
83743	GRWD1	0	0	0	0	0	0	0	0	0	0	0	0	0	0	0	0	0	0	0	0	0	0	0	0	0	0	0	0	0	0	0	0	0	0	0	0	0	0	0	0	0	0	0	0	0	0	0	0
6829	SUPT5H	0	0	0	0	0	0	0	0	0	0	0	0	0	0	0	0	0	0	0	0	0	0	0	0	0	0	0	0	0	0	0	0	0	0	0	0	0	0	0	0	0	0	0	0	0	0	0	0
221613	H2AC1	0	0	0	0	0	0	0	0	0	0	0	0	0	0	0	0	0	0	0	0	0	0	0	0	0	0	0	0	0	0	0	0	0	0	0	0	0	0	0	0	0	0	0	0	0	0	0	0
55506	MACROH2A2	0	0	0	0	0	0	0	0	0	0	0	0	0	0	0	0	0	0	0	0	0	0	0	0	0	0	0	0	0	0	0	0	0	0	0	0	0	0	0	0	0	0	0	0	0	0	0	0
51520	LARS1	0	0	0	0	0	0	0	0	0	0	0	0	0	0	0	0	0	0	0	0	0	0	0	0	0	0	0	0	0	0	0	0	0	0	0	0	0	0	0	0	0	0	0	0	0	0	0	0
3030	HADHA	0	0	0	0	0	0	0	0	0	0	0	0	0	0	0	0	0	0	0	0	0	0	0	0	0	0	0	0	0	0	0	0	0	0	0	0	0	0	0	0	0	0	0	0	0	0	0	0
3735	KARS1	0	0	0	0	0	0	0	0	0	0	0	0	0	0	0	0	0	0	0	0	0	0	0	0	0	0	0	0	0	0	0	0	0	0	0	0	0	0	0	0	0	0	0	0	0	0	0	0
3035	HARS1	0	0	0	0	0	0	0	0	0	0	0	0	0	0	0	0	0	0	0	0	0	0	0	0	0	0	0	0	0	0	0	0	0	0	0	0	0	0	0	0	0	0	0	0	0	0	0	0
3837	KPNB1	0	0	0	0	0	0	0	0	0	0	0	0	0	0	0	0	0	0	0	0	0	0	0	0	0	0	0	0	0	0	0	0	0	0	0	0	0	0	0	0	0	0	0	0	0	0	0	0
343069	HNRNPCL1	0	0	0	0	0	0	0	0	0	0	0	0	0	0	0	0	0	0	0	0	0	0	0	0	0	0	0	0	0	0	0	0	0	0	0	0	0	0	0	0	0	0	0	0	0	0	0	0
2288	FKBP4	0	0	0	0	0	0	0	0	0	0	0	0	0	0	0	0	0	0	0	0	0	0	0	0	0	0	0	0	0	0	0	0	0	0	0	0	0	0	0	0	0	0	0	0	0	0	0	0
23344	ESYT1	0	0	0	0	0	0	0	0	0	0	0	0	0	0	0	0	0	0	0	0	0	0	0	0	0	0	0	0	0	0	0	0	0	0	0	0	0	0	0	0	0	0	0	0	0	0	0	0
5224	PGAM2	0	0	0	0	0	0	0	0	0	0	0	0	0	0	0	0	0	0	0	0	0	0	0	0	0	0	0	0	0	0	0	0	0	0	0	0	0	0	0	0	0	0	0	0	0	0	0	0
83939	EIF2A	0	0	0	0	0	0	0	0	0	0	0	0	0	0	0	0	0	0	0	0	0	0	0	0	0	0	0	0	0	0	0	0	0	0	0	0	0	0	0	0	0	0	0	0	0	0	0	0
823	CAPN1	0	0	0	0	0	0	0	0	0	0	0	0	0	0	0	0	0	0	0	0	0	0	0	0	0	0	0	0	0	0	0	0	0	0	0	0	0	0	0	0	0	0	0	0	0	0	0	0
5269	SERPINB6	0	0	0	0	0	0	0	0	0	0	0	0	0	0	0	0	0	0	0	0	0	0	0	0	0	0	0	0	0	0	0	0	0	0	0	0	0	0	0	0	0	0	0	0	0	0	0	0
8607	RUVBL1	0	0	0	0	0	0	0	0	0	0	0	0	0	0	0	0	0	0	0	0	0	0	0	0	0	0	0	0	0	0	0	0	0	0	0	0	0	0	0	0	0	0	0	0	0	0	0	0
8218	CLTCL1	0	0	0	0	0	0	0	0	0	0	0	0	0	0	0	0	0	0	0	0	0	0	0	0	0	0	0	0	0	0	0	0	0	0	0	0	0	0	0	0	0	0	0	0	0	0	0	0
387867	RPSAP12	0	0	0	0	0	0	0	0	0	0	0	0	0	0	0	0	0	0	0	0	0	0	0	0	0	0	0	0	0	0	0	0	0	0	0	0	0	0	0	0	0	0	0	0	0	0	0	0
7818	DAP3	0	0	0	0	0	0	0	0	0	0	0	0	0	0	0	0	0	0	0	0	0	0	0	0	0	0	0	0	0	0	0	0	0	0	0	0	0	0	0	0	0	0	0	0	0	0	0	0
22907	DHX30	0	0	0	0	0	0	0	0	0	0	0	0	0	0	0	0	0	0	0	0	0	0	0	0	0	0	0	0	0	0	0	0	0	0	0	0	0	0	0	0	0	0	0	0	0	0	0	0
9775	EIF4A3	0	0	0	0	0	0	0	0	0	0	0	0	0	0	0	0	0	0	0	0	0	0	0	0	0	0	0	0	0	0	0	0	0	0	0	0	0	0	0	0	0	0	0	0	0	0	0	0
1660	DHX9	0	0	0	0	0	0	0	0	0	0	0	0	0	0	0	0	0	0	0	0	0	0	0	0	0	0	0	0	0	0	0	0	0	0	0	0	0	0	0	0	0	0	0	0	0	0	0	0
51121	RPL26L1	0	0	0	0	0	0	0	0	0	0	0	0	0	0	0	0	0	0	0	0	0	0	0	0	0	0	0	0	0	0	0	0	0	0	0	0	0	0	0	0	0	0	0	0	0	0	0	0
84154	RPF2	0	0	0	0	0	0	0	0	0	0	0	0	0	0	0	0	0	0	0	0	0	0	0	0	0	0	0	0	0	0	0	0	0	0	0	0	0	0	0	0	0	0	0	0	0	0	0	0
1781	DYNC1I2	0	0	0	0	0	0	0	0	0	0	0	0	0	0	0	0	0	0	0	0	0	0	0	0	0	0	0	0	0	0	0	0	0	0	0	0	0	0	0	0	0	0	0	0	0	0	0	0
5859	QARS1	0	0	0	0	0	0	0	0	0	0	0	0	0	0	0	0	0	0	0	0	0	0	0	0	0	0	0	0	0	0	0	0	0	0	0	0	0	0	0	0	0	0	0	0	0	0	0	0
471	ATIC	0	0	0	0	0	0	0	0	0	0	0	0	0	0	0	0	0	0	0	0	0	0	0	0	0	0	0	0	0	0	0	0	0	0	0	0	0	0	0	0	0	0	0	0	0	0	0	0
10969	EBNA1BP2	0	0	0	0	0	0	0	0	0	0	0	0	0	0	0	0	0	0	0	0	0	0	0	0	0	0	0	0	0	0	0	0	0	0	0	0	0	0	0	0	0	0	0	0	0	0	0	0
55037	PTCD3	0	0	0	0	0	0	0	0	0	0	0	0	0	0	0	0	0	0	0	0	0	0	0	0	0	0	0	0	0	0	0	0	0	0	0	0	0	0	0	0	0	0	0	0	0	0	0	0
9861	PSMD6	0	0	0	0	0	0	0	0	0	0	0	0	0	0	0	0	0	0	0	0	0	0	0	0	0	0	0	0	0	0	0	0	0	0	0	0	0	0	0	0	0	0	0	0	0	0	0	0
5198	PFAS	0	0	0	0	0	0	0	0	0	0	0	0	0	0	0	0	0	0	0	0	0	0	0	0	0	0	0	0	0	0	0	0	0	0	0	0	0	0	0	0	0	0	0	0	0	0	0	0
[truncated: 215 more columns]
